# Supplementary material for: Lung emphysema and impaired macrophage elastase clearance in mucolipin 3 deficient mice
Source: Nat Commun. 2022 Jan 14;13:318. doi: 10.1038/s41467-021-27860-x (PMC8760276; doi:10.1038/s41467-021-27860-x)
Supplement: Supplementary file 3 — Source data [file 41467_2021_27860_MOESM3_ESM.xlsx]

## Sheet: Fig1c
AT2-cells	B-cells	T-cells	MΦ
15.7	0	11.1	40.9
8.8	1.8	13.8	39
6.9	0	12.4	35.3
5.1	3.2	9.4	42.5
8.6	0	14.3	43.6

## Sheet: Fig1e
T cells	B cells	NK cells	Neutro	Eos	Monocytes	MФ	DC
13.3	18.3	1.22	2.06	0.28	0.97	53.2	1.76
7.96	5.07	0.56	1.44	0.11	0.51	78.9	0.49
4.55	3.63	0.58	0.18	0.024	0.14	81.1	0.903
12.1	11.1	0.23	0.85	0.1	0.3	66.1	1.067
9.24	3.85	0.39	0.29	0.03	0.28	78.6	0.43

## Sheet: Fig1g
T cells	B cells	Neutro	AMФ
0.088	0.96	0.068	96.3
0.11	0.74	0.088	98.4
0.075	0.67	0.062	98.5
0.47	0.77	0.098	96.8

## Sheet: Fig1h
Mcoln3 celltype
muc3838:muc3838:TTCCGTGCCCCT 0 Ciliated_cells
muc3838:muc3838:TTGCCCAATTAA 0 Ciliated_cells
muc3838:muc3838:AAGCCCAGCTAT 0 Plasma_cells
muc3838:muc3838:GCACTTTAGAAT 0 Ciliated_cells
muc3838:muc3838:TCCTGCTCCCTT 0 Ciliated_cells
muc3838:muc3838:CGGTCACACCCG 0 Club_cells
muc3838:muc3838:TTGTAGAGATTG 0 Ciliated_cells
muc3838:muc3838:TCCTGCTCCCTG 0 Ciliated_cells
muc3838:muc3838:TGCGAGTCTTCT 0 Ciliated_cells
muc3838:muc3838:TCCTGCTCCCTC 0 Ciliated_cells
muc3838:muc3838:CGAAAACAGTCC 0 Goblet_cells
muc3838:muc3838:CCCGCTTCTACG 0 Ciliated_cells
muc3838:muc3838:GTCGAGTGAGAG 0 CD8+_T_cells
muc3838:muc3838:GACATCTCGCCA 0 Club_cells
muc3838:muc3838:TCGGCAGCGGAG 0 Club_cells
muc3838:muc3838:TCCTGCTCCCTA 0 Ciliated_cells
muc3838:muc3838:TACGGTTATAGG 0 Megakaryocytes
muc3838:muc3838:TCAGCCTCGAAC 0 Mki67+_proliferating_cells
muc3838:muc3838:CCCGTGTTCACT 0 Type_2_pneumocytes
muc3838:muc3838:TCCGAGAGTTAA 0 Club_cells
muc3838:muc3838:CCTGATGCCGGC 0 Club_cells
muc3838:muc3838:GCGCTTTTAAAG 0 Type_2_pneumocytes
muc3838:muc3838:CGAACATTCGCT 0 Type_2_pneumocytes
muc3838:muc3838:TGGCAGGCGTAG 0 Ciliated_cells
muc3838:muc3838:TAGATAATGTGT 0 Ciliated_cells
muc3838:muc3838:CGGTCTGATCGG 0 Type_2_pneumocytes
muc3838:muc3838:GTGGTCTTGAAA 0 Ciliated_cells
muc3838:muc3838:GGGCTATAGCCG 0 Club_cells
muc3838:muc3838:TAACTAGCAAAG 0 Type_2_pneumocytes
muc3838:muc3838:GTAATTGAGCTA 0 Megakaryocytes
muc3838:muc3838:TTCTCGTTAAAG 0 Ciliated_cells
muc3838:muc3838:TTTCTCCCTCCT 0 Plasma_cells
muc3838:muc3838:GTTGGTCTCACT 0 Type_2_pneumocytes
muc3838:muc3838:GTAATGGGGCGA 0 Ciliated_cells
muc3838:muc3838:GTGCGAACGGCT 0 Type_2_pneumocytes
muc3838:muc3838:GATCGTATTAGT 0 red_blood_cells
muc3838:muc3838:CTTTCTTTGCTT 0 vascular_endothelial_cells
muc3838:muc3838:TCGTACCCAACC 0 classical_monocyte_(Ly6c2+)
muc3838:muc3838:TTACCTTCAGTT 0 Type_2_pneumocytes
muc3838:muc3838:TGCCCCTAGCCT 0 Type_2_pneumocytes
muc3838:muc3838:AAACTAAGACAC 0 Type_2_pneumocytes
muc3838:muc3838:AACACAAATTAG 0 Mesothelial_cells
muc3838:muc3838:GCAGTCGTACTG 0 Interstitial_macrophages
muc3838:muc3838:CTAGCATTCCAT 0 Mesothelial_cells
muc3838:muc3838:TTGAGTTGCCGC 0 Type_2_pneumocytes
muc3838:muc3838:CTCATTCCTTCT 0 vascular_endothelial_cells
muc3838:muc3838:GCATTCGTTAGT 0 Type_2_pneumocytes
muc3838:muc3838:CTTGGCTTCGCT 0 Interstitial_macrophages
muc3838:muc3838:GACCATCCTTAG 0 Type_2_pneumocytes
muc3838:muc3838:CTCAAGCTTCGG 0 Interstitial_Fibroblast
muc3838:muc3838:ACATGTTTGCTG 0 classical_monocyte_(Ly6c2+)
muc3838:muc3838:GCACCGGTAGGA 0 Type_2_pneumocytes
muc3838:muc3838:ACGGGAAGGCCG 0 Ciliated_cells
muc3838:muc3838:GGCTTGAATTTG 0 B_cells
muc3838:muc3838:CAAAAGGTTACT 0 Club_cells
muc3838:muc3838:GCACAGGCGAGG 0 Type_2_pneumocytes
muc3838:muc3838:CCCTTTTCTAAT 0 classical_monocyte_(Ly6c2+)
muc3838:muc3838:TCCCCACCTTGC 0 Interstitial_macrophages
muc3838:muc3838:CTACTCTATTGA 0 Type_2_pneumocytes
muc3838:muc3838:CTCGACCACTCT 0 Interstitial_macrophages
muc3838:muc3838:AGCTTGGATTCT 0 classical_monocyte_(Ly6c2+)
muc3838:muc3838:TCATGCCGTTTT 0 Goblet_cells
muc3838:muc3838:TTAACCTCCTCT 0 B_cells
muc3838:muc3838:ACGCTACGGCAC 0 Plasma_cells
muc3838:muc3838:ATGGTGACTACG 0 Ciliated_cells
muc3838:muc3838:GTGGGTATTTTT 0 Type_2_pneumocytes
muc3838:muc3838:GAATTTCCGTAC 0 Capillary_endothelial_cells
muc3838:muc3838:CGCCTCTATATT 0 Interstitial_macrophages
muc3838:muc3838:TTAACCTCCTCC 0 B_cells
muc3838:muc3838:AAGTGTGTGATC 0 Type_2_pneumocytes
muc3838:muc3838:GTGTCGCCCTGA 0 Ciliated_cells
muc3838:muc3838:GTCGGAGTTTTC 0 B_cells
muc3838:muc3838:TGGTACAATTGC 0 Capillary_endothelial_cells
muc3838:muc3838:GATATTCCATAG 0 Type_2_pneumocytes
muc3838:muc3838:CAGGCTTTCCAT 0 Mesothelial_cells
muc3838:muc3838:TTGACTGCTGGA 0 Cd103+/Cd11b-_dendritic_cells
muc3838:muc3838:TTAACCTCCTCA 0 B_cells
muc3838:muc3838:CATTAATAGCCT 0 Ciliated_cells
muc3838:muc3838:CTTGCGCGGCAC 0 Type_2_pneumocytes
muc3838:muc3838:ACTTCGGAACTT 0 Type_2_pneumocytes
muc3838:muc3838:GTCGTTGTTTCG 0 Type_2_pneumocytes
muc3838:muc3838:GGGGACAAGTGT 0 Type_2_pneumocytes
muc3838:muc3838:TACTTCACTACT 0 red_blood_cells
muc3838:muc3838:CTAAAGATTGCA 0 Type_2_pneumocytes
muc3838:muc3838:CGTAATTCTTGA 0 Plasma_cells
muc3838:muc3838:CGCTCCACTTAC 0 non-classical_monocyte_(Ly6c2-)
muc3838:muc3838:CCACTTTGGTGT 0 Mesothelial_cells
muc3838:muc3838:AATGAACCTAAC 0 CD209+/Cd11b+_dendritic_cells
muc3838:muc3838:GTCGATAACTCC 0 Mesothelial_cells
muc3838:muc3838:TCTTTGGTGCTA 0 non-classical_monocyte_(Ly6c2-)
muc3838:muc3838:TACTTCACTACA 0 red_blood_cells
muc3838:muc3838:TACGCATTGTTT 0 Type_2_pneumocytes
muc3838:muc3838:GTCTCCGTTTGT 0 Type_2_pneumocytes
muc3838:muc3838:GGAACTGTATCC 0 Mesothelial_cells
muc3838:muc3838:TCACAATGGGAG 0 Type_2_pneumocytes
muc3838:muc3838:CTAGAACCATTA 0 Type_2_pneumocytes
muc3838:muc3838:CTTCCTTAGCGT 0 vascular_endothelial_cells
muc3838:muc3838:TTAACCTCCTCG 0 B_cells
muc3838:muc3838:CCCTTTTCTAAC 0 classical_monocyte_(Ly6c2+)
muc3838:muc3838:TCATCCCCATAG 0 Type_2_pneumocytes
muc3838:muc3838:CGTAATGGTATT 0 vascular_endothelial_cells
muc3838:muc3838:TCATGCCGTTTC 0 Goblet_cells
muc3838:muc3838:CTACGAATCAGT 0 Goblet_cells
muc3838:muc3838:TCATGCCGTTTA 0 Goblet_cells
muc3838:muc3838:ACACACGTTAAT 0 classical_monocyte_(Ly6c2+)
muc3838:muc3838:CCGCGCTGAACT 0 red_blood_cells
muc3838:muc3838:GGTCCATACTTT 0 Type_2_pneumocytes
muc3838:muc3838:GTGCTTTGTAGG 0 Plasma_cells
muc3838:muc3838:ACTGGTAGCGGA 0 classical_monocyte_(Ly6c2+)
muc3838:muc3838:CCGATTTCCATC 0 red_blood_cells
muc3838:muc3838:CAGTATCTACCT 0 Mesothelial_cells
muc3838:muc3838:GACTGCTCGTTC 0 classical_monocyte_(Ly6c2+)
muc3838:muc3838:CGACGGTTACCC 0 Type_2_pneumocytes
muc3838:muc3838:ATAGGGGCCACA 0 Type_2_pneumocytes
muc3838:muc3838:TCCGTTGTAGAT 0 Plasma_cells
muc3838:muc3838:ATACGCTGCACA 0 Ciliated_cells
muc3838:muc3838:CGCATATTTCTG 0 Interstitial_macrophages
muc3838:muc3838:TCATGCCGTTTG 0 Goblet_cells
muc3838:muc3838:CAAATCAAGACC 0 Interstitial_macrophages
muc3838:muc3838:GTGAGGAGGTCC 0 Mesothelial_cells
muc3838:muc3838:GATACTAGCCTG 0 Ciliated_cells
muc3838:muc3838:CCCTTGCGCGCC 0 Vcam1+_endothelial_cells
muc3838:muc3838:AACCGACCTTAA 0 Cd4+_T_cells
muc3838:muc3838:TACTTCACTACG 0 red_blood_cells
muc3838:muc3838:TCGGGACGCCGG 0 Type_2_pneumocytes
muc3838:muc3838:CTCTAGTTCCCA 0 vascular_endothelial_cells
muc3838:muc3838:TACTTCACTACC 0 red_blood_cells
muc3838:muc3838:GATGCGAAAGCT 0 red_blood_cells
muc3838:muc3838:AGCTCACGATAG 0 Type_2_pneumocytes
muc3838:muc3838:AGCCTATGAGCT 0 Goblet_cells
muc3838:muc3838:CCCTTTTCTAAA 0 classical_monocyte_(Ly6c2+)
muc3838:muc3838:TCGGTAGCCGTC 0 classical_monocyte_(Ly6c2+)
muc3838:muc3838:CCAGAGCGCGGG 0 Plasma_cells
muc3838:muc3838:ACCGAGTCAGTA 0 classical_monocyte_(Ly6c2+)
muc3838:muc3838:GTAGTCCATAAT 0 classical_monocyte_(Ly6c2+)
muc3838:muc3838:GCCTCCCGCCAC 0 red_blood_cells
muc3838:muc3838:CCTGGAATGCGT 0 classical_monocyte_(Ly6c2+)
muc3838:muc3838:CGATAATCTCCA 0 Cd4+_T_cells
muc3838:muc3838:ACGTATGCTCAT 0 Cd4+_T_cells
muc3838:muc3838:CCCTTTTCTAAG 0 classical_monocyte_(Ly6c2+)
muc3838:muc3838:ACGATTGCACAA 0 classical_monocyte_(Ly6c2+)
muc3838:muc3838:CTTCTCTGACGT 0 B_cells
muc3838:muc3838:GTCGCGCATCGC 0 classical_monocyte_(Ly6c2+)
muc3838:muc3838:TGTAACAGTTCT 0 Ciliated_cells
muc3838:muc3838:GCTAGATGGTGT 0 Type_2_pneumocytes
muc3838:muc3838:ACTCTTCCACCT 0 Club_cells
muc3838:muc3838:ATCTTACTTATT 0 Eosinophils
muc3838:muc3838:CCGCGCAAATGC 0 Type1_pneumocytes
muc3838:muc3838:GCGACTGTGTTT 0 Interstitial_macrophages
muc3838:muc3838:GAGAATCGAGGC 0 B_cells
muc3838:muc3838:ATCCCGTATGCG 0 vascular_endothelial_cells
muc3838:muc3838:TAATCTGGAGTT 0 Type_2_pneumocytes
muc3838:muc3838:ATTTTCGTTTTC 0 Ciliated_cells
muc3838:muc3838:CCAGCGCGACCT 0 red_blood_cells
muc3838:muc3838:TTGAGCGCACCA 0 Mesothelial_cells
muc3838:muc3838:ACACGCTGCTGC 0 B_cells
muc3838:muc3838:TCTGTTCGAATG 0 Type_2_pneumocytes
muc3838:muc3838:ATATATATGCGG 0 Type_2_pneumocytes
muc3838:muc3838:GTGTATTGACTT 0 non-classical_monocyte_(Ly6c2-)
muc3838:muc3838:AAAGATTGTCAT 0 red_blood_cells
muc3838:muc3838:ATCAGCATTAGC 0 Plasma_cells
muc3838:muc3838:CTGGTGTTCTTG 0 non-classical_monocyte_(Ly6c2-)
muc3838:muc3838:TACAGGCTTCAT 0 Plasma_cells
muc3838:muc3838:TTCCGAAGTCAT 0 red_blood_cells
muc3838:muc3838:CAAATCTACCAA 0 B_cells
muc3838:muc3838:GGCAATTACATG 0 red_blood_cells
muc3838:muc3838:ATGAAGTCCTTT 0 non-classical_monocyte_(Ly6c2-)
muc3838:muc3838:GCCGCGGTCCCA 0 Natural_Killer_cells
muc3838:muc3838:GCCCCTTCCTCG 0 Type_2_pneumocytes
muc3838:muc3838:ACGTTTATCTAT 0 Type_2_pneumocytes
muc3838:muc3838:TAGGTACCTCTC 0 red_blood_cells
muc3838:muc3838:ATAGTTAAAGAC 0 Mki67+_proliferating_cells
muc3838:muc3838:AAACTCGCGCAA 0 Type_2_pneumocytes
muc3838:muc3838:CCGTTCTTAAGG 0 Capillary_endothelial_cells
muc3838:muc3838:CAGTCCTAGTGT 0 vascular_endothelial_cells
muc3838:muc3838:TCAGCGGCCATA 0 Type_2_pneumocytes
muc3838:muc3838:TCAGCATTCATC 0 Cd103+/Cd11b-_dendritic_cells
muc3838:muc3838:TCTGACTGAGAT 0 red_blood_cells
muc3838:muc3838:CCCGCTTAGGCT 0 Cd4+_T_cells
muc3838:muc3838:TTGATAGCTACG 0 classical_monocyte_(Ly6c2+)
muc3838:muc3838:TTTTGCACTACA 0 Cd4+_T_cells
muc3838:muc3838:GCACCTACCCAG 0 red_blood_cells
muc3838:muc3838:GCCAATTATTGT 0 Type_2_pneumocytes
muc3838:muc3838:TAAACGTGTTGA 0 Type_2_pneumocytes
muc3838:muc3838:GTCACTACCTTC 0 red_blood_cells
muc3838:muc3838:GTTGAATGCACG 0 classical_monocyte_(Ly6c2+)
muc3838:muc3838:ATATTCACGGCT 0 classical_monocyte_(Ly6c2+)
muc3838:muc3838:CAGAACTCTATT 0 red_blood_cells
muc3838:muc3838:GGTTTCCTGGTG 0 Type_2_pneumocytes
muc3838:muc3838:TGCGATTCATGG 0 Ciliated_cells
muc3838:muc3838:CTATTGTCTTCT 0 Ciliated_cells
muc3838:muc3838:TCTTATTATCGG 0 classical_monocyte_(Ly6c2+)
muc3838:muc3838:GATGACCCTCCG 0 Ciliated_cells
muc3838:muc3838:GACCTGACACGC 0 CD8+_T_cells
muc3838:muc3838:TTAGTCAATCTC 0 B_cells
muc3838:muc3838:GGTAAGTCTTCG 0 Type_2_pneumocytes
muc3838:muc3838:CGACCTAGTTCG 0 non-classical_monocyte_(Ly6c2-)
muc3838:muc3838:TAAGCACTTCTC 0 red_blood_cells
muc3838:muc3838:CGGGTCCCTAGA 0 red_blood_cells
muc3838:muc3838:TCGGCCGTGGGG 0 Type_2_pneumocytes
muc3838:muc3838:CCGATAAACCCT 0 non-classical_monocyte_(Ly6c2-)
muc3838:muc3838:GGGGATTAGGGA 0 Type_2_pneumocytes
muc3838:muc3838:TCCTCTCCCAAC 0 red_blood_cells
muc3838:muc3838:TGGACCATTACA 0 B_cells
muc3838:muc3838:GTTCTTTGGAAG 0 Capillary_endothelial_cells
muc3838:muc3838:GGCCCGCCCCTT 0 red_blood_cells
muc3838:muc3838:ATGCTGAAGGTA 0 CD8+_T_cells
muc3838:muc3838:GGCTGTTAGTTC 0 red_blood_cells
muc3838:muc3838:TTTACGGAATGG 0 non-classical_monocyte_(Ly6c2-)
muc3838:muc3838:TGGAATGTTAGT 0 CD8+_T_cells
muc3838:muc3838:GTTGTTTCAGCG 0 Lipofibroblast
muc3838:muc3838:TCCCGCTTCCAC 0 red_blood_cells
muc3838:muc3838:TTCAATCCTCGT 0 non-classical_monocyte_(Ly6c2-)
muc3838:muc3838:CGACGCTATCCA 0 Type_2_pneumocytes
muc3838:muc3838:CGCGGTCTCGGT 0 Natural_Killer_cells
muc3838:muc3838:GGACTCACTCGT 0 B_cells
muc3838:muc3838:TGTGTCTTTCTG 0 Interstitial_macrophages
muc3838:muc3838:CACCTCCCCAAA 0 red_blood_cells
muc3838:muc3838:ACGAACGCCTAA 0 B_cells
muc3838:muc3838:ACGGTGTGGGCT 0 Ciliated_cells
muc3838:muc3838:GCTGACTGGGCT 0 non-classical_monocyte_(Ly6c2-)
muc3838:muc3838:GTAGCAATTGAG 0 Cd103+/Cd11b-_dendritic_cells
muc3838:muc3838:GCCGGACATTTG 0 non-classical_monocyte_(Ly6c2-)
muc3838:muc3838:CGTGAGTTTCAC 0 B_cells
muc3838:muc3838:ACGGTAGTCAAG 0 vascular_endothelial_cells
muc3838:muc3838:GGAGCACCTGTT 0 classical_monocyte_(Ly6c2+)
muc3838:muc3838:CCACGCCCCTCG 0 red_blood_cells
muc3838:muc3838:TACAGGCTTCAA 0 Plasma_cells
muc3838:muc3838:TCATTCCACACC 0 red_blood_cells
muc3838:muc3838:CATGCTTTGATC 0 red_blood_cells
muc3838:muc3838:TTCGAACCTCTG 0 Natural_Killer_cells
muc3838:muc3838:TCACTTCTCCAT 0 Vcam1+_endothelial_cells
muc3838:muc3838:GGCAGAGCCCAT 0 Type_2_pneumocytes
muc3838:muc3838:CTGCAATGAACC 0 Type_2_pneumocytes
muc3838:muc3838:CCGTCGAAAGCT 0 red_blood_cells
muc3838:muc3838:GGCGTGAGTTCT 0 Plasma_cells
muc3838:muc3838:CGAGATCACCAC 0 red_blood_cells
muc3838:muc3838:AGATTTTGGAAG 0 vascular_endothelial_cells
muc3838:muc3838:TATTTTTACCGG 0 red_blood_cells
muc3838:muc3838:GCAACATAACGG 0 Type_2_pneumocytes
muc3838:muc3838:TGCTCCTATGCT 0 Eosinophils
muc3838:muc3838:ACAGCAATTCTT 0 Plasma_cells
muc3838:muc3838:CTTGCCGATCTC 0 B_cells
muc3838:muc3838:CGAAGGTGCGCA 0 Capillary_endothelial_cells
muc3838:muc3838:ACACGCACGTTT 0 Type_2_pneumocytes
muc3838:muc3838:CAAATGCAACTT 0 B_cells
muc3838:muc3838:CACCAGAATCTC 0 red_blood_cells
muc3838:muc3838:TCTTTCGAACAA 0 non-classical_monocyte_(Ly6c2-)
muc3838:muc3838:GAACTGGTTTGG 0 non-classical_monocyte_(Ly6c2-)
muc3838:muc3838:ACAGCAATTCTA 0 Plasma_cells
muc3838:muc3838:CTCACCGGAAAT 0 Ciliated_cells
muc3838:muc3838:ACGTCGCGATAA 0 Ciliated_cells
muc3838:muc3838:CACGTGCCACTA 0 classical_monocyte_(Ly6c2+)
muc3838:muc3838:TGAGCCTTAATT 0 red_blood_cells
muc3838:muc3838:GACTTCCCTCCT 0 Megakaryocytes
muc3838:muc3838:CCCATATAAGTA 0 classical_monocyte_(Ly6c2+)
muc3838:muc3838:AATACGCACAGA 0 Natural_Killer_cells
muc3838:muc3838:TACTATCGGTTT 0 vascular_endothelial_cells
muc3838:muc3838:GTCTACTAGGGA 0 Eosinophils
muc3838:muc3838:AGTAGACGCCCT 0 Type_2_pneumocytes
muc3838:muc3838:CGCGACTTACCA 0 Eosinophils
muc3838:muc3838:AGCACATCGATA 0 vascular_endothelial_cells
muc3838:muc3838:GGAATGCGCGTC 0 red_blood_cells
muc3838:muc3838:GCAATTGCTACA 0 Type_2_pneumocytes
muc3838:muc3838:TTAACGACTATT 0 Vcam1+_endothelial_cells
muc3838:muc3838:CAGGATAGTGCC 0 Cd4+_T_cells
muc3838:muc3838:CGGCACAATCCA 0 B_cells
muc3838:muc3838:ACAGCAATTCTG 0 Plasma_cells
muc3838:muc3838:GATACTTCTGTC 0 B_cells
muc3838:muc3838:GTGCTAGCCTAC 0 CD8+_T_cells
muc3838:muc3838:TCGTCTCCATGG 0 Type_2_pneumocytes
muc3838:muc3838:TTGCAGATTATG 0 classical_monocyte_(Ly6c2+)
muc3838:muc3838:TGAATTACTGGA 0 CD8+_T_cells
muc3838:muc3838:CATCGGCTATAA 0 red_blood_cells
muc3838:muc3838:TCCCGGTAACCG 0 Type_2_pneumocytes
muc3838:muc3838:ACAGCAATTCTC 0 Plasma_cells
muc3838:muc3838:ACCACGTTCCGG 0 Type_2_pneumocytes
muc3838:muc3838:GCCTGTGAACCG 0 Cd4+_T_cells
muc3838:muc3838:TCGCTTCGCCAT 0 CD8+_T_cells
muc3838:muc3838:CCATGATGGCTG 0 Type_2_pneumocytes
muc3838:muc3838:GCTGTTTTTCAG 0 red_blood_cells
muc3838:muc3838:GGAATGCGCGTT 0 red_blood_cells
muc3838:muc3838:GCCGATAGAGTT 0 Eosinophils
muc3838:muc3838:GGCCGCTCAGTC 0 non-classical_monocyte_(Ly6c2-)
muc3838:muc3838:ACAGATTCTCAG 0 Interstitial_macrophages
muc3838:muc3838:GTGGACAGGTTA 0 Ciliated_cells
muc3838:muc3838:TTTTTTTGCTTC 0 Cd4+_T_cells
muc3838:muc3838:TACGGTTCCTGC 0 Alveolar_macrophage
muc3838:muc3838:CTGAGAGCCTGG 0 Type_2_pneumocytes
muc3838:muc3838:AGGGCCAGAACC 0 red_blood_cells
muc3838:muc3838:ACACGTCTCTAT 0 red_blood_cells
muc3838:muc3838:CCCAACGTAAAT 0 B_cells
muc3838:muc3838:AACTCTCGCTGC 0 classical_monocyte_(Ly6c2+)
muc3838:muc3838:TACAGGCTTCAC 0 Plasma_cells
muc3838:muc3838:GAAGCCGATATC 0 Ciliated_cells
muc3838:muc3838:GATGCGTGCTGA 0 non-classical_monocyte_(Ly6c2-)
muc3838:muc3838:TTGCTTCCGTGA 0 vascular_endothelial_cells
muc3838:muc3838:GTTACCGAAACG 0 Ciliated_cells
muc3838:muc3838:CAAACACTACGG 0 Eosinophils
muc3838:muc3838:TACAATCAGACA 0 Interstitial_macrophages
muc3838:muc3838:GCTAACGTGCGG 0 Cd4+_T_cells
muc3838:muc3838:GTACGAGTCCAC 0 red_blood_cells
muc3838:muc3838:TATAAACTCGTC 0 classical_monocyte_(Ly6c2+)
muc3838:muc3838:GGAGAGTAGCCC 0 Type_2_pneumocytes
muc3838:muc3838:CACTCATCACGT 0 Interstitial_macrophages
muc3838:muc3838:GGAATGCTAATC 0 Type_2_pneumocytes
muc3838:muc3838:AACTTGTGGTTA 0 red_blood_cells
muc3838:muc3838:ACCGTCTGAAAT 0 Megakaryocytes
muc3838:muc3838:ATGAGATTAGAC 0 red_blood_cells
muc3838:muc3838:GGAATGCTAATT 0 Type_2_pneumocytes
muc3838:muc3838:AGCCTTGTAACG 0 Type_2_pneumocytes
muc3838:muc3838:TCGGGGAGCTGC 0 Natural_Killer_cells
muc3838:muc3838:AGTAGACGCCCC 0 Type_2_pneumocytes
muc3838:muc3838:AAACCGGCTCTC 0 Type_2_pneumocytes
muc3838:muc3838:TTCCTCAGCTAG 0 red_blood_cells
muc3838:muc3838:ATGATTGATTTT 0 Plasma_cells
muc3838:muc3838:GAGCTCTTTCCA 0 red_blood_cells
muc3838:muc3838:TGTACTTTCCGT 0 CD8+_T_cells
muc3838:muc3838:ACACAAGGCCAG 0 Capillary_endothelial_cells
muc3838:muc3838:GGAATGCTAATA 0 Type_2_pneumocytes
muc3838:muc3838:GTACTACCGACT 0 B_cells
muc3838:muc3838:CTAAACCTTAAA 0 classical_monocyte_(Ly6c2+)
muc3838:muc3838:TCATACCAGTTC 0 red_blood_cells
muc3838:muc3838:GGCATGTGTTTT 0 red_blood_cells
muc3838:muc3838:TAGGGACACCTT 0 CD8+_T_cells
muc3838:muc3838:CCCGATCCCTGA 0 red_blood_cells
muc3838:muc3838:GATGCGCTCGAC 0 non-classical_monocyte_(Ly6c2-)
muc3838:muc3838:CCACCAATCTCG 0 non-classical_monocyte_(Ly6c2-)
muc3838:muc3838:CTCCTATTACAT 0 Type_2_pneumocytes
muc3838:muc3838:TCATCACAGCCC 0 vascular_endothelial_cells
muc3838:muc3838:GTTCTCGGGGTT 0 vascular_endothelial_cells
muc3838:muc3838:TCGCCTTCTGCT 0 Type_2_pneumocytes
muc3838:muc3838:TTTCCCCTGAGG 0 classical_monocyte_(Ly6c2+)
muc3838:muc3838:TACAGCGGCGCT 0 red_blood_cells
muc3838:muc3838:AGACTTTGTATC 0 Goblet_cells
muc3838:muc3838:TACAATACCCTG 0 vascular_endothelial_cells
muc3838:muc3838:GTGAGATGGAGT 0 CD8+_T_cells
muc3838:muc3838:CTATAAGGGTTT 0 Cd103+/Cd11b-_dendritic_cells
muc3838:muc3838:TGCGGGAGGTAG 0 red_blood_cells
muc3838:muc3838:TCCGCGAGCCTT 0 red_blood_cells
muc3838:muc3838:AGCGCGCATTAA 0 Capillary_endothelial_cells
muc3838:muc3838:TTCACGGATTTA 0 Lipofibroblast
muc3838:muc3838:CCATGTCTGTAG 0 Type_2_pneumocytes
muc3838:muc3838:CATCTAGGTGTA 0 Type_2_pneumocytes
muc3838:muc3838:TCGTGCGCCCGT 0 Cd4+_T_cells
muc3838:muc3838:CACCGGCATAAA 0 red_blood_cells
muc3838:muc3838:TCAATCAATAGC 0 Cd103+/Cd11b-_dendritic_cells
muc3838:muc3838:AGTAGACGCCCA 0 Type_2_pneumocytes
muc3838:muc3838:AATGCTCAGTTT 0 red_blood_cells
muc3838:muc3838:TTATGAGACCTG 0 red_blood_cells
muc3838:muc3838:GTCTCAACTTGA 0 red_blood_cells
muc3838:muc3838:CGTAATTGGTAT 0 vascular_endothelial_cells
muc3838:muc3838:GCACCTATTCGA 0 red_blood_cells
muc3838:muc3838:AACGCTTCAGTG 0 red_blood_cells
muc3838:muc3838:GGAATGCGCGTG 0 red_blood_cells
muc3838:muc3838:GACATCTCCCAT 0 Type_2_pneumocytes
muc3838:muc3838:GAGGAGAACGAA 0 Type_2_pneumocytes
muc3838:muc3838:GCTGACTGGGCC 0 non-classical_monocyte_(Ly6c2-)
muc3838:muc3838:ACGTATTTTCGA 0 Type_2_pneumocytes
muc3838:muc3838:TGTGTCGATCCC 0 Capillary_endothelial_cells
muc3838:muc3838:CGTGTACAGCGT 0 red_blood_cells
muc3838:muc3838:TAGCTTTTCGGC 0 B_cells
muc3838:muc3838:AGACAGGGCAAT 0 Eosinophils
muc3838:muc3838:ATCGGTGAACCA 0 Eosinophils
muc3838:muc3838:TCGTACCCCTTC 0 Eosinophils
muc3838:muc3838:TAAACCACTTGT 0 Eosinophils
muc3838:muc3838:GGTCGGCTGACA 0 Alveolar_macrophage
muc3838:muc3838:GAGTTATTCCCT 0 Megakaryocytes
muc3838:muc3838:CTTACCCTTAAA 0 Type_2_pneumocytes
muc3838:muc3838:ACGTATTTTCGG 0 Type_2_pneumocytes
muc3838:muc3838:ACGAACTGCGGC 0 red_blood_cells
muc3838:muc3838:TGTGAATCAGAA 0 CD209+/Cd11b+_dendritic_cells
muc3838:muc3838:CACCAATCAACT 0 Type_2_pneumocytes
muc3838:muc3838:GCGCCTCCATAG 0 Cd4+_T_cells
muc3838:muc3838:GCAAATGCTACG 0 Capillary_endothelial_cells
muc3838:muc3838:AATAAGAATGGC 0 classical_monocyte_(Ly6c2+)
muc3838:muc3838:GACCATATAGTG 0 red_blood_cells
muc3838:muc3838:TACCAAACGATT 0 Type_2_pneumocytes
muc3838:muc3838:ACACGCACGTTA 0 Type_2_pneumocytes
muc3838:muc3838:TACAGGCTTCAG 0 Plasma_cells
muc3838:muc3838:GACGTGAAGTCC 0 red_blood_cells
muc3838:muc3838:CGCTGTTAATCA 0 Cd4+_T_cells
muc3838:muc3838:CACGTCGGATGA 0 red_blood_cells
muc3838:muc3838:ACTTCAGACTCC 0 red_blood_cells
muc3838:muc3838:CAACTTACTACT 0 B_cells
muc3838:muc3838:GTACTTCTCCTA 0 non-classical_monocyte_(Ly6c2-)
muc3838:muc3838:GCTATCAACTCA 0 Type_2_pneumocytes
muc3838:muc3838:GTTGTTGCTTGG 0 red_blood_cells
muc3838:muc3838:TCCAATTCCAGG 0 Type_2_pneumocytes
muc3838:muc3838:GAGCTATGTTCC 0 Eosinophils
muc3838:muc3838:TTCGCTACATTC 0 non-classical_monocyte_(Ly6c2-)
muc3838:muc3838:TTAAGTCCACTT 0 Type_2_pneumocytes
muc3838:muc3838:AGCGGTCCAGCC 0 Cd4+_T_cells
muc3838:muc3838:GTGCACTACCCA 0 red_blood_cells
muc3838:muc3838:ACACGCACGTTC 0 Type_2_pneumocytes
muc3838:muc3838:CCTGGAATGCTT 0 non-classical_monocyte_(Ly6c2-)
muc3838:muc3838:CCGTTCGTATTA 0 Eosinophils
muc3838:muc3838:AGAGCTGCATGT 0 red_blood_cells
muc3838:muc3838:GCTGACTGGGCG 0 non-classical_monocyte_(Ly6c2-)
muc3838:muc3838:CGGGCGTCACAT 0 classical_monocyte_(Ly6c2+)
muc3838:muc3838:CTTTTAGATTTA 0 red_blood_cells
muc3838:muc3838:CCCCTATCACGG 0 non-classical_monocyte_(Ly6c2-)
muc3838:muc3838:TCGCCTTCTGCA 0 Type_2_pneumocytes
muc3838:muc3838:TCCGAAGTGACC 0 Mesothelial_cells
muc3838:muc3838:TTCACGATATTT 0 red_blood_cells
muc3838:muc3838:TTGCACCGGGCT 0 CD8+_T_cells
muc3838:muc3838:CACTCATGAGTC 0 Megakaryocytes
muc3838:muc3838:GCTGACTGGGCA 0 non-classical_monocyte_(Ly6c2-)
muc3838:muc3838:TTCGTAATATTG 0 CD8+_T_cells
muc3838:muc3838:GACATCTCCCAA 0 Type_2_pneumocytes
muc3838:muc3838:CCTATTGGCGGA 0 red_blood_cells
muc3838:muc3838:GACCCTCGCCTA 0 Club_cells
muc3838:muc3838:AGGACATGCAGT 0 red_blood_cells
muc3838:muc3838:ACGTATTTTCGT 0 Type_2_pneumocytes
muc3838:muc3838:CATGCAATTATG 0 Ciliated_cells
muc3838:muc3838:GCCGGTTCTTGA 0 vascular_endothelial_cells
muc3838:muc3838:TTCGCGCTGATC 0 Eosinophils
muc3838:muc3838:AACGCGAGCATT 0 red_blood_cells
muc3838:muc3838:TACAGCCAACAG 0 Cd4+_T_cells
muc3838:muc3838:ACGATTGAATCT 0 red_blood_cells
muc3838:muc3838:CAGTTCACGCAC 0 vascular_endothelial_cells
muc3838:muc3838:TCCAACTTCTTC 0 vascular_endothelial_cells
muc3838:muc3838:ATATTACGCCAG 0 CD8+_T_cells
muc3838:muc3838:GGAATGCGCGTA 0 red_blood_cells
muc3838:muc3838:CGATGTTCTTCA 0 Type_2_pneumocytes
muc3838:muc3838:TCGCCTTCTGCC 0 Type_2_pneumocytes
muc3838:muc3838:TACACTATCTGG 0 Club_cells
muc3838:muc3838:ACGTATTTTCGC 0 Type_2_pneumocytes
muc3838:muc3838:CCCGGCGATTGC 0 red_blood_cells
muc3838:muc3838:CTCCTATTACAG 0 Type_2_pneumocytes
muc3838:muc3838:ACAACGTTTAGC 0 non-classical_monocyte_(Ly6c2-)
muc3838:muc3838:GACGCTATCGAG 0 Type_2_pneumocytes
muc3838:muc3838:TGAGTAGGAAAC 0 red_blood_cells
muc3838:muc3838:TCAGATCTTCTG 0 red_blood_cells
muc3838:muc3838:CATCCTTGCCCA 0 CD8+_T_cells
muc3838:muc3838:AGTAGACGCCCG 0 Type_2_pneumocytes
muc3838:muc3838:CTCCGCAAACTA 0 B_cells
muc3838:muc3838:CCGTCGTCGGGA 0 Type_2_pneumocytes
muc3838:muc3838:AGCCCTTCCCCA 0 red_blood_cells
muc3838:muc3838:TCGGTGCCGGAC 0 B_cells
muc3838:muc3838:ACATTTATCCCG 0 red_blood_cells
muc3838:muc3838:CTAAACTGACAA 0 red_blood_cells
muc3838:muc3838:GAGAGCGGTAAG 0 vascular_endothelial_cells
muc3838:muc3838:AACAACTTCCCG 0 red_blood_cells
muc3838:muc3838:ACTGAGCGTCGT 0 red_blood_cells
muc3838:muc3838:CTATCTCCATCG 0 Natural_Killer_cells
muc3838:muc3838:GCTTCAACGAAG 0 Type_2_pneumocytes
muc3838:muc3838:ACACGCACGTTG 0 Type_2_pneumocytes
muc3838:muc3838:GTCGAAGCTAGG 0 Cd4+_T_cells
muc3838:muc3838:TCGCACACCAGC 0 Cd4+_T_cells
muc3838:muc3838:GGTACTACATCA 0 Cd4+_T_cells
muc3838:muc3838:CCAGATCATTCT 0 red_blood_cells
muc3838:muc3838:TCAGAACTGTAT 0 red_blood_cells
muc3838:muc3838:CGGATGCTCTAA 0 CD8+_T_cells
muc3838:muc3838:GACTCTTATTGA 0 red_blood_cells
muc3838:muc3838:CAACACCAATGT 0 Ciliated_cells
muc3838:muc3838:CCAGCTTTCCAC 0 Eosinophils
muc3838:muc3838:AATCGAGGAGCG 0 Type_2_pneumocytes
muc3838:muc3838:CTCCTATTACAA 0 Type_2_pneumocytes
muc3838:muc3838:AACATACCCGAG 0 Eosinophils
muc3838:muc3838:TAGGCAGCAGTG 0 red_blood_cells
muc3838:muc3838:CCAACGAACCGT 0 Cd4+_T_cells
muc3838:muc3838:TCACCGTCACAT 0 red_blood_cells
muc3838:muc3838:GTTGTATCGTAC 0 Lipofibroblast
muc3838:muc3838:ATCTAAATGAAT 0 classical_monocyte_(Ly6c2+)
muc3838:muc3838:CAGGTTGGATCT 0 Type_2_pneumocytes
muc3838:muc3838:GAATAGGGACGA 0 B_cells
muc3838:muc3838:GCCTATCCCGCT 0 Ciliated_cells
muc3838:muc3838:TAGGTACTCCCG 0 red_blood_cells
muc3838:muc3838:ACTAATTGCAGC 0 red_blood_cells
muc3838:muc3838:TGGAATTGGATA 0 Alveolar_macrophage
muc3838:muc3838:TCCCAACTCCTA 0 Type_2_pneumocytes
muc3838:muc3838:TGGGCGCGCATT 0 Cd4+_T_cells
muc3838:muc3838:CTGAAGCACGTC 0 red_blood_cells
muc3838:muc3838:TATTACTCCGTA 0 Type_2_pneumocytes
muc3838:muc3838:TCTGTTCATTAC 0 red_blood_cells
muc3838:muc3838:ACATAGGACAAG 0 B_cells
muc3838:muc3838:GGAATGCTAATG 0 Type_2_pneumocytes
muc3838:muc3838:GAATGGCGCGCC 0 Type_2_pneumocytes
muc3838:muc3838:CCCGGAGTTGTG 0 red_blood_cells
muc3838:muc3838:CAAAGGTACAAG 0 red_blood_cells
muc3838:muc3838:CAGGTTGCGTAC 0 vascular_endothelial_cells
muc3838:muc3838:AGGTTATCTTGC 0 Vcam1+_endothelial_cells
muc3838:muc3838:TGACTTTGCATC 0 red_blood_cells
muc3838:muc3838:TGTTGCTATCCG 0 red_blood_cells
muc3838:muc3838:TTGTTGACGTCG 0 red_blood_cells
muc3838:muc3838:CAAATCAGCCGC 0 B_cells
muc3838:muc3838:GACATCTCCCAC 0 Club_cells
muc3838:muc3838:TTGAATGTAGTG 0 red_blood_cells
muc3838:muc3838:AGGAACAACCTA 0 Type_2_pneumocytes
muc3838:muc3838:GCCTGAAATTTA 0 red_blood_cells
muc3838:muc3838:TGGCATTGTATG 0 Alveolar_macrophage
muc3838:muc3838:TTGGATTGATTT 0 Type_2_pneumocytes
muc3838:muc3838:GGCGAGAGGTAT 0 vascular_endothelial_cells
muc3838:muc3838:GTCAACGAATTC 0 B_cells
muc3838:muc3838:TTCGGCGTCAAT 0 Ciliated_cells
muc3838:muc3838:GCCCCTGGACGT 0 non-classical_monocyte_(Ly6c2-)
muc3838:muc3838:CTCCTATTACAC 0 Type_2_pneumocytes
muc3838:muc3838:TCAGTTACGTAT 0 B_cells
muc3838:muc3838:CGAGTTTTTCAA 0 red_blood_cells
muc3838:muc3838:TAGGAACGCCGG 0 CD209+/Cd11b+_dendritic_cells
muc3838:muc3838:CCTTGCGACGTA 0 CD8+_T_cells
muc3838:muc3838:GTGATCAAACTG 0 Type_2_pneumocytes
muc3838:muc3838:CGTCCACGGAGG 0 CD8+_T_cells
muc3838:muc3838:ATCCCATCCACG 0 Eosinophils
muc3838:muc3838:CTCTGAGCCTAG 0 vascular_endothelial_cells
muc3838:muc3838:GTATATGTCAGA 0 Cd4+_T_cells
muc3838:muc3838:CGCATTGTCGAG 0 B_cells
muc3838:muc3838:TTTCCCAGGGTA 0 red_blood_cells
muc3838:muc3838:CACATAGGTTTG 0 red_blood_cells
muc3838:muc3838:TGCAGGGTGCCC 0 Type_2_pneumocytes
muc3838:muc3838:CTTGGTTAGTAG 0 Type_2_pneumocytes
muc3838:muc3838:GAATATCGCCAA 0 Mesothelial_cells
muc3838:muc3838:GTCAACCAGACC 0 Type_2_pneumocytes
muc3838:muc3838:CCGCCTCATGTT 0 vascular_endothelial_cells
muc3838:muc3838:GTTAGCTGGCAG 0 non-classical_monocyte_(Ly6c2-)
muc3838:muc3838:CAAGCTTCTTCG 0 red_blood_cells
muc3838:muc3838:CCAACGTATTGA 0 red_blood_cells
muc3838:muc3838:ACAGTATGCTCC 0 B_cells
muc3838:muc3838:CAAAGCGCTCGC 0 red_blood_cells
muc3838:muc3838:AGCGGTTGCGTG 0 Ciliated_cells
muc3838:muc3838:CCCCTTAGTTGT 0 red_blood_cells
muc3838:muc3838:CTGCATTATTAC 0 vascular_endothelial_cells
muc3838:muc3838:CTACAACTGCGG 0 red_blood_cells
muc3838:muc3838:ATGGGCTGGTGG 0 B_cells
muc3838:muc3838:ATAACCCAGACT 0 red_blood_cells
muc3838:muc3838:AACAGGATATCT 0 Cd4+_T_cells
muc3838:muc3838:AAAGAACACCCA 0 CD209+/Cd11b+_dendritic_cells
muc3838:muc3838:GGGCAATAACGC 0 red_blood_cells
muc3838:muc3838:ACCCCGCCCCCT 0 Type_2_pneumocytes
muc3838:muc3838:CTTGATATGACT 0 Eosinophils
muc3838:muc3838:TTCATTCGCGGG 0 Cd4+_T_cells
muc3838:muc3838:CACCTGTGCCAA 0 B_cells
muc3838:muc3838:CCTATGGAGGCA 0 Ciliated_cells
muc3838:muc3838:GCGGGACACAGA 0 Club_cells
muc3838:muc3838:CGTGCGGGTGCT 0 red_blood_cells
muc3838:muc3838:AACTCAACATTT 0 Alveolar_macrophage
muc3838:muc3838:CTAGAGAGACCT 0 red_blood_cells
muc3838:muc3838:CAAACGTTCGGT 0 Eosinophils
muc3838:muc3838:CCCCACTTGTAC 0 red_blood_cells
muc3838:muc3838:TATAGATGTGAC 0 Type_2_pneumocytes
muc3838:muc3838:TGGAATAAGCAA 0 Eosinophils
muc3838:muc3838:ATAGTCGATTTG 0 Capillary_endothelial_cells
muc3838:muc3838:GCGTTTAGATCT 0 red_blood_cells
muc3838:muc3838:GCAGCCGGAAAC 0 red_blood_cells
muc3838:muc3838:GCCGAAAACTTA 0 red_blood_cells
muc3838:muc3838:GTCGCCCATCTG 0 Eosinophils
muc3838:muc3838:ACTCACTCCCCT 0 Type_2_pneumocytes
muc3838:muc3838:ACCGAGATGAGA 0 Interstitial_macrophages
muc3838:muc3838:GGTCGGTCAGTC 0 classical_monocyte_(Ly6c2+)
muc3838:muc3838:CCAGAGGTCCCC 0 Cd4+_T_cells
muc3838:muc3838:CCCAGCTCCCCT 0 Eosinophils
muc3838:muc3838:CGGCGGGTGCAC 0 classical_monocyte_(Ly6c2+)
muc3838:muc3838:TGGCTAACATGG 0 Type_2_pneumocytes
muc3838:muc3838:TGACAAGCGAAC 0 non-classical_monocyte_(Ly6c2-)
muc3838:muc3838:TGCTCCCACACG 0 Eosinophils
muc3838:muc3838:CATGGGGGTTTC 0 red_blood_cells
muc3838:muc3838:CCGCTTCGGATG 0 Type_2_pneumocytes
muc3838:muc3838:GTGCACAATATT 0 red_blood_cells
muc3838:muc3838:ATGAACCGTGAT 0 Eosinophils
muc3838:muc3838:TTCGGAGTTCAA 0 Capillary_endothelial_cells
muc3838:muc3838:ATCGGCCGCTAT 0 red_blood_cells
muc3838:muc3838:ATGATTCTGCCC 0 vascular_endothelial_cells
muc3838:muc3838:GACGCCGCACTA 0 Club_cells
muc3838:muc3838:TACGGCGGTGGG 0 red_blood_cells
muc3838:muc3838:CACTGGCTAGGT 0 red_blood_cells
muc3838:muc3838:GTGTAAGCCTAA 0 red_blood_cells
muc3838:muc3838:GAATATCGCCAG 0 Mesothelial_cells
muc3838:muc3838:GACATCTCCCAG 0 Club_cells
muc3838:muc3838:TTTCCTAACAGG 0 red_blood_cells
muc3838:muc3838:TTCTCCCTCCTT 0 Plasma_cells
muc3838:muc3838:ATGGCCCTTCTG 0 red_blood_cells
muc3838:muc3838:GTTCACGGGAAT 0 Interstitial_macrophages
muc3838:muc3838:TCAACCACTGCA 0 Interstitial_macrophages
muc3838:muc3838:CCGGCCCTAGTT 0 Cd4+_T_cells
muc3838:muc3838:TCAAATTCAGGG 0 red_blood_cells
muc3838:muc3838:GTTTCATTGTCG 0 red_blood_cells
muc3838:muc3838:GACCACTATCGA 0 red_blood_cells
muc3838:muc3838:GACACCTAACTT 0 Type_2_pneumocytes
muc3838:muc3838:AAAGCGCCTCTT 0 Cd4+_T_cells
muc3838:muc3838:TTTTAGCCTCTT 0 Eosinophils
muc3838:muc3838:ATCTAATAGTGC 0 B_cells
muc3838:muc3838:CCCCGGGAGCAC 0 Eosinophils
muc3838:muc3838:AGTGATCGTGTG 0 red_blood_cells
muc3838:muc3838:CATTAATCCCAA 0 red_blood_cells
muc3838:muc3838:GTCCCTAAACTG 0 vascular_endothelial_cells
muc3838:muc3838:TCAAATCGCGAC 0 red_blood_cells
muc3838:muc3838:AGACATCTGAAC 0 Capillary_endothelial_cells
muc3838:muc3838:CGTGATGATTGA 0 Eosinophils
muc3838:muc3838:TTCACTTTATAG 0 vascular_endothelial_cells
muc3838:muc3838:GAGTTATTCCCA 0 Megakaryocytes
muc3838:muc3838:TGAGCTATACCG 0 Type_2_pneumocytes
muc3838:muc3838:ATGCCTACAAGT 0 Mesothelial_cells
muc3838:muc3838:CAAGTACATAAG 0 Cd4+_T_cells
muc3838:muc3838:GGTCATCTCGGG 0 red_blood_cells
muc3838:muc3838:ATCGCTATACCA 0 Type_2_pneumocytes
muc3838:muc3838:CTGGGCTGTTGG 0 Eosinophils
muc3838:muc3838:AAGTCTGTAGTT 0 Type_2_pneumocytes
muc3838:muc3838:GACAACGCGGCG 0 Cd4+_T_cells
muc3838:muc3838:TTAAATCGTCAT 0 Type_2_pneumocytes
muc3838:muc3838:GTCCTCTATGGT 0 red_blood_cells
muc3838:muc3838:AGTGTTACTAGT 0 red_blood_cells
muc3838:muc3838:ACGCACGCGAAG 0 red_blood_cells
muc3838:muc3838:ATAAACCTATAC 0 Type_2_pneumocytes
muc3838:muc3838:CCGGGTGCGCTT 0 red_blood_cells
muc3838:muc3838:CAATATTCACCG 0 Type_2_pneumocytes
muc3838:muc3838:TCCCAATACGAC 0 Cd4+_T_cells
muc3838:muc3838:ACCGGGCGGCTG 0 red_blood_cells
muc3838:muc3838:GCGGCACTGTGA 0 Type_2_pneumocytes
muc3838:muc3838:TTTAGACAGTCT 0 Interstitial_macrophages
muc3838:muc3838:TGGTTGCAGTGA 0 B_cells
muc3838:muc3838:AACGGGTCACTT 0 classical_monocyte_(Ly6c2+)
muc3838:muc3838:AGCACTTATGCT 0 B_cells
muc3838:muc3838:GAGTTATTCCCC 0 Megakaryocytes
muc3838:muc3838:ACGATTCCCGGA 0 classical_monocyte_(Ly6c2+)
muc3838:muc3838:GTAAATAATTTG 0 red_blood_cells
muc3838:muc3838:AAATATACTCAT 0 Eosinophils
muc3838:muc3838:CTCCAGTAGCGA 0 Eosinophils
muc3838:muc3838:ATCGGCCCCAAG 0 Mesothelial_cells
muc3838:muc3838:GAGTTATTCCCG 0 Megakaryocytes
muc3838:muc3838:CGATACTATGAG 0 Type_2_pneumocytes
muc3838:muc3838:TAGAACAAATGT 0 Type_2_pneumocytes
muc3838:muc3838:GTGGAAAGGCAG 0 Natural_Killer_cells
muc3838:muc3838:TCTGAGCCCTCT 0 B_cells
muc3838:muc3838:TCAAACTAACTA 0 vascular_endothelial_cells
muc3838:muc3838:CCATATGACGGT 0 non-classical_monocyte_(Ly6c2-)
muc3838:muc3838:TTTGTTATGGGT 0 Eosinophils
muc3838:muc3838:GGTGCAAGAGGG 0 Type_2_pneumocytes
muc3838:muc3838:AGACATACTAGT 0 CD8+_T_cells
muc3838:muc3838:CAGGGAACGTGC 0 vascular_endothelial_cells
muc3838:muc3838:TGTCGAAGTTCC 0 red_blood_cells
muc3838:muc3838:AACTTGCATGCG 0 Type_2_pneumocytes
muc3838:muc3838:AAGGGGCGCACA 0 Cd4+_T_cells
muc3838:muc3838:TCGCTCTGCGAC 0 red_blood_cells
muc3838:muc3838:TACAGAGGTGGC 0 vascular_endothelial_cells
muc3838:muc3838:TAGCGTGATCTT 0 red_blood_cells
muc3838:muc3838:GACTACAAGCAG 0 Cd4+_T_cells
muc3838:muc3838:TGGCTAACATGC 0 Type_2_pneumocytes
muc3838:muc3838:TCGGATTGACTT 0 red_blood_cells
muc3838:muc3838:ATGCCCCCGTAT 0 Megakaryocytes
muc3838:muc3838:TGTAGAGCCCTT 0 Cd103+/Cd11b-_dendritic_cells
muc3838:muc3838:GTTTATGGTGAC 0 Type_2_pneumocytes
muc3838:muc3838:CTAGACATTTCA 0 B_cells
muc3838:muc3838:ACGAAGTGAAAG 0 red_blood_cells
muc3838:muc3838:GTTCGTGTAAAA 0 CD8+_T_cells
muc3838:muc3838:GTTTACAGAATT 0 B_cells
muc3838:muc3838:CTCACCATGCTT 0 non-classical_monocyte_(Ly6c2-)
muc3838:muc3838:CCATTGCCAGTT 2.60966224193145 Alveolar_macrophage
muc3838:muc3838:CCAAATCTCAGA 0 red_blood_cells
muc3838:muc3838:TGGCTAACATGT 0 Type_2_pneumocytes
muc3838:muc3838:AGAAGTCTGCCT 0 B_cells
muc3838:muc3838:AGATGAACCGCA 0 vascular_endothelial_cells
muc3838:muc3838:AGATTTACCTGG 0 red_blood_cells
muc3838:muc3838:GTAGTAGGCTTT 0 Type_2_pneumocytes
muc3838:muc3838:AGCAATTTTCAC 0 Type_2_pneumocytes
muc3838:muc3838:TAAGTACCTAAC 0 classical_monocyte_(Ly6c2+)
muc3838:muc3838:GTGTAGGCTGCT 0 Megakaryocytes
muc3838:muc3838:CACCTATATTAG 0 B_cells
muc3838:muc3838:TTCTGTCCAACT 0 Type_2_pneumocytes
muc3838:muc3838:GGGGGGTCAGTG 0 Capillary_endothelial_cells
muc3838:muc3838:ATAAGACGTGGC 0 Type_2_pneumocytes
muc3838:muc3838:CTAGGTTCATAC 0 Megakaryocytes
muc3838:muc3838:TGGCTAACATGA 0 Type_2_pneumocytes
muc3838:muc3838:TTGGATTGATTG 0 Type_2_pneumocytes
muc3838:muc3838:CCGTAAATGTTA 0 Eosinophils
muc3838:muc3838:GGTCATCAAGAT 0 Type_2_pneumocytes
muc3838:muc3838:CATTCGCGTATT 0 red_blood_cells
muc3838:muc3838:TGTATGGGTGAA 0 B_cells
muc3838:muc3838:TCGCCTTCTGCG 0 Type_2_pneumocytes
muc3838:muc3838:TTCGCGTAGTCA 0 Type_2_pneumocytes
muc3838:muc3838:GTCAATTAGGCT 0 red_blood_cells
muc3838:muc3838:TCTTATTACTCG 0 red_blood_cells
muc3838:muc3838:ACGTCCCTATCA 0 Type_2_pneumocytes
muc3838:muc3838:GTAATGCCGCGT 0 CD209+/Cd11b+_dendritic_cells
muc3838:muc3838:CCGTATTACTGA 0 B_cells
muc3838:muc3838:GCTTCCGAGTTA 0 B_cells
muc3838:muc3838:ACGTGGGGAGTC 0 Mesothelial_cells
muc3838:muc3838:GGGATTTAAGAC 0 Type_2_pneumocytes
muc3838:muc3838:TCGCGAGCTGTC 0 non-classical_monocyte_(Ly6c2-)
muc3838:muc3838:TATGATTCCCTG 0 B_cells
muc3838:muc3838:ACGTAACCTGAG 0 Eosinophils
muc3838:muc3838:CAATACGGCAAC 0 Eosinophils
muc3838:muc3838:CCCGAGGTTGGA 0 CD8+_T_cells
muc3838:muc3838:CTGACTTGATAA 0 red_blood_cells
muc3838:muc3838:CCGTCGTCGGGG 0 Type_2_pneumocytes
muc3838:muc3838:TTGGATTGATTA 0 Type_2_pneumocytes
muc3838:muc3838:TGACTGTAGGTG 0 non-classical_monocyte_(Ly6c2-)
muc3838:muc3838:GAATATCGCCAC 0 Mesothelial_cells
muc3838:muc3838:CGACGACTTCAT 0 Eosinophils
muc3838:muc3838:CCGAACAGCCAG 0 Club_cells
muc3838:muc3838:TTGATTATCCAG 0 vascular_endothelial_cells
muc3838:muc3838:ATCATATCTAGT 0 Eosinophils
muc3838:muc3838:GTAAAATGTCCA 0 Capillary_endothelial_cells
muc3838:muc3838:TTCTATGATCGG 0 red_blood_cells
muc3838:muc3838:CACCGATGAGAT 0 Cd4+_T_cells
muc3838:muc3838:TTAATGCATTCA 0 Cd4+_T_cells
muc3838:muc3838:AACTTGCATGCC 0 Type_2_pneumocytes
muc3838:muc3838:ATTTCGCGAACC 0 Eosinophils
muc3838:muc3838:TGAAGGCTTCTA 0 Eosinophils
muc3838:muc3838:CTCCCTTTTAGA 0 red_blood_cells
muc3838:muc3838:GTTATGAGCCAC 0 Alveolar_macrophage
muc3838:muc3838:ACTCCTGCATCG 0 Eosinophils
muc3838:muc3838:GCAGATAGCTTC 0 non-classical_monocyte_(Ly6c2-)
muc3838:muc3838:AAACTTTATACT 0 Eosinophils
muc3838:muc3838:CGCCCCTTGCAT 0 Eosinophils
muc3838:muc3838:CAAGAACATATA 0 Type_2_pneumocytes
muc3838:muc3838:TTCTCCCTCCTC 0 Plasma_cells
muc3838:muc3838:CCTCAGGACATA 0 red_blood_cells
muc3838:muc3838:GCTGTTTACTGG 0 CD8+_T_cells
muc3838:muc3838:CTATCCCGCTAG 0 Type_2_pneumocytes
muc3838:muc3838:AGCTTTGGTTTT 0 red_blood_cells
muc3838:muc3838:GGGGGTCTCCGA 0 red_blood_cells
muc3838:muc3838:GACGGTTCGAAG 0 Type_2_pneumocytes
muc3838:muc3838:TCGGAGTAGTTC 0 Eosinophils
muc3838:muc3838:GTAGGGGTTCGA 0 red_blood_cells
muc3838:muc3838:AGCCGTGGTACT 0 Eosinophils
muc3838:muc3838:GGCGCCGCGTTC 0 Mki67+_proliferating_cells
muc3838:muc3838:TAATGCTGCGGC 0 red_blood_cells
muc3838:muc3838:TTAGGTGTCACG 0 red_blood_cells
muc3838:muc3838:GAGGGTGGCTCT 0 non-classical_monocyte_(Ly6c2-)
muc3838:muc3838:TTCCATTCAATA 0 classical_monocyte_(Ly6c2+)
muc3838:muc3838:TTCAAGCGTGCA 0 classical_monocyte_(Ly6c2+)
muc3838:muc3838:TGGCATTTGTCA 0 classical_monocyte_(Ly6c2+)
muc3838:muc3838:TCGGCGGACCCT 0 red_blood_cells
muc3838:muc3838:TCCGTATCCTAG 0 CD8+_T_cells
muc3838:muc3838:GCATGGTGATGG 0 Mesothelial_cells
muc3838:muc3838:TCACTCGTTTGG 0 red_blood_cells
muc3838:muc3838:GGTCAACTGAAT 0 Eosinophils
muc3838:muc3838:TCGGCGGACCCC 0 red_blood_cells
muc3838:muc3838:CTTGGGTTATCG 0 Type_2_pneumocytes
muc3838:muc3838:TAGTTGCTTTTA 0 red_blood_cells
muc3838:muc3838:GCCTGGTGACCT 0 B_cells
muc3838:muc3838:TCCTAATTTAGT 0 non-classical_monocyte_(Ly6c2-)
muc3838:muc3838:ATCTGTATGGGA 0 vascular_endothelial_cells
muc3838:muc3838:CTACCCAAGATT 0 red_blood_cells
muc3838:muc3838:CACCCTGACTAA 0 red_blood_cells
muc3838:muc3838:CTGGCAATTTGC 0 red_blood_cells
muc3838:muc3838:TTGACTGGAACG 0 red_blood_cells
muc3838:muc3838:TAGGCTTCTGAG 0 vascular_endothelial_cells
muc3838:muc3838:TGCATAGAGTTC 0 B_cells
muc3838:muc3838:ACTGGTGCCTAT 0 red_blood_cells
muc3838:muc3838:ACAACTTCTGAT 0 classical_monocyte_(Ly6c2+)
muc3838:muc3838:TGTCTTCGGTCT 0 red_blood_cells
muc3838:muc3838:TCAGTCTAGCAA 0 Eosinophils
muc3838:muc3838:GTGGCAGTGTCG 0 B_cells
muc3838:muc3838:ACAGGTTAGAGC 0 classical_monocyte_(Ly6c2+)
muc3838:muc3838:ACGATCGTATTA 0 non-classical_monocyte_(Ly6c2-)
muc3838:muc3838:GTAGGATCTCAT 0 Type_2_pneumocytes
muc3838:muc3838:CGAACCTAACAG 0 vascular_endothelial_cells
muc3838:muc3838:AACTTGCATGCA 0 Type_2_pneumocytes
muc3838:muc3838:CCGTTATGACTG 0 red_blood_cells
muc3838:muc3838:GTAGTAGGCTTA 0 Type_2_pneumocytes
muc3838:muc3838:GTCTTAGTTATT 0 red_blood_cells
muc3838:muc3838:ATCCTGGGACTG 0 Type_2_pneumocytes
muc3838:muc3838:GTTGGTTGTCCT 0 Eosinophils
muc3838:muc3838:TTTGAAGTTTGC 0 Eosinophils
muc3838:muc3838:CCCGAGGGCGCA 0 red_blood_cells
muc3838:muc3838:GCTGAAGCTCCA 0 red_blood_cells
muc3838:muc3838:GTCGCAGTAGCT 0 red_blood_cells
muc3838:muc3838:GACGATGAGATT 0 non-classical_monocyte_(Ly6c2-)
muc3838:muc3838:CCACACCTTGTC 0 red_blood_cells
muc3838:muc3838:ATGGAATCTTAT 0 Eosinophils
muc3838:muc3838:CCGCTTGACGAG 0 vascular_endothelial_cells
muc3838:muc3838:TCCGTCCGATGA 0 Cd4+_T_cells
muc3838:muc3838:CGCCCTCGGGAA 0 Cd103+/Cd11b-_dendritic_cells
muc3838:muc3838:GTAAGCAGAGAA 0 Type_2_pneumocytes
muc3838:muc3838:CGGTGTTCGAAA 0 B_cells
muc3838:muc3838:TTGTTTGTCCCA 0 Eosinophils
muc3838:muc3838:GATGCGACGCAG 0 CD8+_T_cells
muc3838:muc3838:AGAAGGAGAAGA 0 B_cells
muc3838:muc3838:TTTGGTACCCAG 0 non-classical_monocyte_(Ly6c2-)
muc3838:muc3838:TTCTCCCTCCTG 0 Plasma_cells
muc3838:muc3838:GGGGCACCTAGT 0 red_blood_cells
muc3838:muc3838:ACTTTAGGGTGG 0 red_blood_cells
muc3838:muc3838:TCCACGTTTTCG 0 red_blood_cells
muc3838:muc3838:TCAAGATCTTCA 0 red_blood_cells
muc3838:muc3838:ATGATACCCCAC 0 red_blood_cells
muc3838:muc3838:GCAGCCAGATTT 0 Eosinophils
muc3838:muc3838:ACGTTACCGTAA 0 Eosinophils
muc3838:muc3838:GCACAATCTAAC 0 red_blood_cells
muc3838:muc3838:CAACACATTTGT 0 Type_2_pneumocytes
muc3838:muc3838:CCAATCGCAAAT 0 Cd4+_T_cells
muc3838:muc3838:GAATATCGCCAT 0 Mesothelial_cells
muc3838:muc3838:TACTTCACTTAC 0 red_blood_cells
muc3838:muc3838:AGACGACCCCTG 0 non-classical_monocyte_(Ly6c2-)
muc3838:muc3838:GGCTCTACGATA 0 Capillary_endothelial_cells
muc3838:muc3838:ATCTTGAATGGC 0 red_blood_cells
muc3838:muc3838:CCAATTGTTTAG 0 red_blood_cells
muc3838:muc3838:CGGTTTGTTAGG 0 Cd4+_T_cells
muc3838:muc3838:TCGACACCGTAC 0 non-classical_monocyte_(Ly6c2-)
muc3838:muc3838:TAGAAGTCGGCG 0 non-classical_monocyte_(Ly6c2-)
muc3838:muc3838:TCGGCGGACCCA 0 red_blood_cells
muc3838:muc3838:ATAGCTTTGGGC 0 CD8+_T_cells
muc3838:muc3838:CCCCTTTCCACT 0 Eosinophils
muc3838:muc3838:TTCGTGCATTTT 0 red_blood_cells
muc3838:muc3838:GCTGATCGGTGA 0 Type_2_pneumocytes
muc3838:muc3838:GGAATTATTACT 0 Ciliated_cells
muc3838:muc3838:ACAGCTATCGTG 0 Eosinophils
muc3838:muc3838:GAAAGAGACCAA 0 Eosinophils
muc3839:muc3839:AGGCGACTCGTT 0 Goblet_cells
muc3839:muc3839:CACCCGAGCGCT 0 Club_cells
muc3839:muc3839:TTCTGGTCCCTG 0 Ciliated_cells
muc3839:muc3839:GGACGTAGCACT 0 Club_cells
muc3839:muc3839:ATTTGGCTTCTT 0 Goblet_cells
muc3839:muc3839:TAACGTCCAGCG 1.11171527229756 Ciliated_cells
muc3839:muc3839:ATTTGGCTTCTC 0 Goblet_cells
muc3839:muc3839:ATTTGGCTTCTA 0 Goblet_cells
muc3839:muc3839:CTAACCTATTAC 0 Type_2_pneumocytes
muc3839:muc3839:CCACGTACCTCT 0 Ciliated_cells
muc3839:muc3839:ATTTGGCTTCTG 0 Goblet_cells
muc3839:muc3839:GTGAGATATGAC 0 Ciliated_cells
muc3839:muc3839:GTTAGGACCAGG 0 Club_cells
muc3839:muc3839:TGGCTATAATTT 0 Type_2_pneumocytes
muc3839:muc3839:CAAACTCTCTCT 0 Cd103+/Cd11b-_dendritic_cells
muc3839:muc3839:ACCTGGCCTTCG 0 Fn1+_macrophage
muc3839:muc3839:GTGATCTTATGG 0 Club_cells
muc3839:muc3839:AGATACGGTCTT 0 Ciliated_cells
muc3839:muc3839:TGAGTCTTCCTT 0 Type_2_pneumocytes
muc3839:muc3839:ACCAACATTGCA 0 Ciliated_cells
muc3839:muc3839:GTGATCTTATGT 0 Club_cells
muc3839:muc3839:CTACAGTCTCTT 0 Type_2_pneumocytes
muc3839:muc3839:CGCGACAACTAC 0 Type_2_pneumocytes
muc3839:muc3839:ACCGTGAGTCAG 0 Plasma_cells
muc3839:muc3839:CTCGCCACATCT 0 Type_2_pneumocytes
muc3839:muc3839:TGCCTAACTCCC 0 CD8+_T_cells
muc3839:muc3839:GTGATCTTATGA 0 Club_cells
muc3839:muc3839:CACTAGCCTGAT 0 Ciliated_cells
muc3839:muc3839:TCTTACCTCCTT 0 non-classical_monocyte_(Ly6c2-)
muc3839:muc3839:AGTCCTGTTTGC 0 Ciliated_cells
muc3839:muc3839:CGTATTGGTAAC 0 Type_2_pneumocytes
muc3839:muc3839:ATATATCCTAGG 0 Club_cells
muc3839:muc3839:GGCAGTATGGGA 0 Ciliated_cells
muc3839:muc3839:ATACCTTGTTGC 0 classical_monocyte_(Ly6c2+)
muc3839:muc3839:TACAGAACCACA 0 Club_cells
muc3839:muc3839:AAAGCTACGAAT 0 Type_2_pneumocytes
muc3839:muc3839:GTGATCTTATGC 0 Goblet_cells
muc3839:muc3839:CTCCACATACGT 0 Fn1+_macrophage
muc3839:muc3839:CTCCACATACGG 0 Fn1+_macrophage
muc3839:muc3839:CTCCACATACGA 0 Fn1+_macrophage
muc3839:muc3839:CAGCCATTTACA 0 Ciliated_cells
muc3839:muc3839:GCCGGTAGTGAC 0 Ciliated_cells
muc3839:muc3839:CACGGTTTCCTC 0 Goblet_cells
muc3839:muc3839:CCGATGCGCGTC 0 Ciliated_cells
muc3839:muc3839:GATTCGAACTGA 0 Type_2_pneumocytes
muc3839:muc3839:TCCACCAGTCTG 0 CD8+_T_cells
muc3839:muc3839:CTCATCGCAGAT 0 Type_2_pneumocytes
muc3839:muc3839:CGGATCAGAGCA 0 Type_2_pneumocytes
muc3839:muc3839:GCGACTTCATTG 0 Fn1+_macrophage
muc3839:muc3839:CCCCGGCTAGAC 0 CD209+/Cd11b+_dendritic_cells
muc3839:muc3839:ATAGACTTCTGA 0 Type_2_pneumocytes
muc3839:muc3839:CTCCACATACGC 0 Fn1+_macrophage
muc3839:muc3839:CTAGTGTGTAGC 0 Natural_Killer_cells
muc3839:muc3839:AGCATCAGATCT 0 Ciliated_cells
muc3839:muc3839:CGACCGTTCCCC 0 Ciliated_cells
muc3839:muc3839:TGAGTTCCGAGT 0 Fn1+_macrophage
muc3839:muc3839:AGCTACATCCTT 0 Ciliated_cells
muc3839:muc3839:ACACAGGAGTTT 0 B_cells
muc3839:muc3839:CGGCATCAAGGG 0 Type_2_pneumocytes
muc3839:muc3839:CCGGCATTCGTG 0 Type_2_pneumocytes
muc3839:muc3839:AGTAATAGTAGG 0 Ciliated_cells
muc3839:muc3839:CGGAACCGCTCC 0 classical_monocyte_(Ly6c2+)
muc3839:muc3839:GCAGACACGAAG 0 Cd103+/Cd11b-_dendritic_cells
muc3839:muc3839:CGTCCTCGCCGT 0 non-classical_monocyte_(Ly6c2-)
muc3839:muc3839:TTAGCTGTCCCG 0 classical_monocyte_(Ly6c2+)
muc3839:muc3839:GGTGGCGACTGA 0 Type_2_pneumocytes
muc3839:muc3839:ATATTGGCTATA 0 Type_2_pneumocytes
muc3839:muc3839:CCGTTTCCCTCG 0 classical_monocyte_(Ly6c2+)
muc3839:muc3839:ACCTTTGCAAGC 0 Natural_Killer_cells
muc3839:muc3839:ACTCAGCCTAGC 0 Type_2_pneumocytes
muc3839:muc3839:TTACGATTGCCC 0 Type_2_pneumocytes
muc3839:muc3839:CCCTGTTTTCTT 0 Goblet_cells
muc3839:muc3839:TCCAGATACAAT 0 Type_2_pneumocytes
muc3839:muc3839:TCGTATGTACGT 0 Type_2_pneumocytes
muc3839:muc3839:TTCAGGGTTTCG 0 Ciliated_cells
muc3839:muc3839:CCTTCCCTCCAG 0 vascular_endothelial_cells
muc3839:muc3839:TCACGGTGTATA 0 Type_2_pneumocytes
muc3839:muc3839:ACTGCCCGCGCT 0 CD8+_T_cells
muc3839:muc3839:GATCTGTCCCCT 0 Type_2_pneumocytes
muc3839:muc3839:CACTGTCCCATC 0 Neutrophils
muc3839:muc3839:TTTGCGGCGTGG 0 Type_2_pneumocytes
muc3839:muc3839:AGTTACTAACAG 0 Type_2_pneumocytes
muc3839:muc3839:CTGGATGTGTAC 0 Interstitial_macrophages
muc3839:muc3839:TTCTGTTTCCCT 0 Eosinophils
muc3839:muc3839:CGGATCAGGGGT 0 Mki67+_proliferating_cells
muc3839:muc3839:TCCGCGTCCGTA 0 Type_2_pneumocytes
muc3839:muc3839:TCAAGACTGATA 0 Mesothelial_cells
muc3839:muc3839:GATAATTTGTGC 0 Plasma_cells
muc3839:muc3839:GTAGATTACTTA 0 Ccl17+/Cd103-/Cd11b-_dendritic_cells
muc3839:muc3839:GGCACGGACGCC 0 Type_2_pneumocytes
muc3839:muc3839:ACAGGCAACGCC 0 Type_2_pneumocytes
muc3839:muc3839:AGGTCTCTCGTC 0 CD8+_T_cells
muc3839:muc3839:AACCATGGAACG 0 Club_cells
muc3839:muc3839:TACGAAGATTCG 0 Type_2_pneumocytes
muc3839:muc3839:TCACTACGATTG 0 Type_2_pneumocytes
muc3839:muc3839:CGTTTAAATAAC 0 Club_cells
muc3839:muc3839:TGAATCTCTCGC 0 Interstitial_macrophages
muc3839:muc3839:ACGCTTAGCCGC 0 Eosinophils
muc3839:muc3839:ATGGCTCGTTCT 0 Vcam1+_endothelial_cells
muc3839:muc3839:AGACGAGATGTT 0 Type_2_pneumocytes
muc3839:muc3839:CGATCTACTCAA 0 Mesothelial_cells
muc3839:muc3839:GCGTGAGTTTCG 0 Type_2_pneumocytes
muc3839:muc3839:AGCGCCCCCGCG 0 CD209+/Cd11b+_dendritic_cells
muc3839:muc3839:CCATGCGCGCGG 0 Type_2_pneumocytes
muc3839:muc3839:ACGGATGTATCG 0 CD8+_T_cells
muc3839:muc3839:TCTGCTAGCGAG 0 Type_2_pneumocytes
muc3839:muc3839:GGAATCATGCAG 0 Type_2_pneumocytes
muc3839:muc3839:AGTCTGCATCGT 0 Type_2_pneumocytes
muc3839:muc3839:AGCGCTAGCGTC 0 Club_cells
muc3839:muc3839:CGAATTCTTATC 0 Type_2_pneumocytes
muc3839:muc3839:AACTACTCTCCA 0 Mki67+_proliferating_cells
muc3839:muc3839:ACCGAAGCGATT 0 Mki67+_proliferating_cells
muc3839:muc3839:AGCATTGCAAAG 0 Vcam1+_endothelial_cells
muc3839:muc3839:GTGGTGAGTCCA 0 Ciliated_cells
muc3839:muc3839:TAGCTGGTTTCT 0 CD8+_T_cells
muc3839:muc3839:GCAACTATCGTA 0 vascular_endothelial_cells
muc3839:muc3839:GAATTCCCGATG 0 Cd103+/Cd11b-_dendritic_cells
muc3839:muc3839:TTTAACATTTCG 0 Cd4+_T_cells
muc3839:muc3839:ACAAACTACCGG 0 CD8+_T_cells
muc3839:muc3839:AGGCCGGACGCG 0 Cd103+/Cd11b-_dendritic_cells
muc3839:muc3839:AATCCGATGGAC 0 B_cells
muc3839:muc3839:GATATCACCAGA 0 B_cells
muc3839:muc3839:TGAAGAGCACTC 0 classical_monocyte_(Ly6c2+)
muc3839:muc3839:GTCGCTAGTAAG 0 Type_2_pneumocytes
muc3839:muc3839:TAGAATGACGAG 0 CD8+_T_cells
muc3839:muc3839:CATTGTTGAAGA 0 Ciliated_cells
muc3839:muc3839:CGTAAGGGAAGT 0 Mesothelial_cells
muc3839:muc3839:GTCCTTCTGTCA 0 B_cells
muc3839:muc3839:CCTTTTCCGTGA 0 Capillary_endothelial_cells
muc3839:muc3839:TAACACTGCCTC 0 CD8+_T_cells
muc3839:muc3839:CGGATATTTCAA 0 Interstitial_macrophages
muc3839:muc3839:ACCATGCGACTC 0 Type_2_pneumocytes
muc3839:muc3839:ATTGAAATCGAT 0 CD8+_T_cells
muc3839:muc3839:CTGTAGTCTATT 0 Type_2_pneumocytes
muc3839:muc3839:AATTTTCCCCTT 0 Type_2_pneumocytes
muc3839:muc3839:CACACCTCGCAC 0 Ciliated_cells
muc3839:muc3839:ACCGCTTCCCGT 0 Capillary_endothelial_cells
muc3839:muc3839:GCGAGTGAAAAC 0 CD8+_T_cells
muc3839:muc3839:CCGGATCATCAC 0 vascular_endothelial_cells
muc3839:muc3839:GGAGACCTAAGA 0 classical_monocyte_(Ly6c2+)
muc3839:muc3839:GATTTTCCACGG 0 CD8+_T_cells
muc3839:muc3839:CACAACAGAATG 0 CD8+_T_cells
muc3839:muc3839:TGTCTGGTGGGT 0 Ciliated_cells
muc3839:muc3839:TGCCTCTCCGTC 0 Cd4+_T_cells
muc3839:muc3839:ACGATATGTCGA 0 Type_2_pneumocytes
muc3839:muc3839:CCGGTCCAATTT 0 Natural_Killer_cells
muc3839:muc3839:GGAGGTACCTTT 0 B_cells
muc3839:muc3839:AACCCACGAATT 0 CD8+_T_cells
muc3839:muc3839:ACTTTGATTAGC 0 Goblet_cells
muc3839:muc3839:TTCGCGTAGTAC 0 Type_2_pneumocytes
muc3839:muc3839:TTACGTCTGGGG 0 Type_2_pneumocytes
muc3839:muc3839:TCCAGCAAGGGT 0 classical_monocyte_(Ly6c2+)
muc3839:muc3839:CGCGATTGCCTA 0 B_cells
muc3839:muc3839:CGCGAAGTCACA 0 B_cells
muc3839:muc3839:GGCAGTTCGGCA 0 classical_monocyte_(Ly6c2+)
muc3839:muc3839:TGATTTGTTATT 0 Type_2_pneumocytes
muc3839:muc3839:TCGTGCCAGTCA 0 Mesothelial_cells
muc3839:muc3839:CTGATCGCTCGT 0 Capillary_endothelial_cells
muc3839:muc3839:CCGCGCGCTGCT 0 vascular_endothelial_cells
muc3839:muc3839:CGAGAATCTTCT 0 Ciliated_cells
muc3839:muc3839:TCAAACAAGATT 0 Natural_Killer_cells
muc3839:muc3839:AGGGACCTATCC 0 Club_cells
muc3839:muc3839:TAGAAACTTTCT 0 classical_monocyte_(Ly6c2+)
muc3839:muc3839:ACAAGTAGTACG 0 Type_2_pneumocytes
muc3839:muc3839:GCCAAACTACGA 0 Alveolar_macrophage
muc3839:muc3839:CTATCCTACACG 0 Goblet_cells
muc3839:muc3839:AAGACACATAAC 0 Type_2_pneumocytes
muc3839:muc3839:TGGGCAATGTTC 0 Ciliated_cells
muc3839:muc3839:CAGAATCCTAAT 0 Vcam1+_endothelial_cells
muc3839:muc3839:TCCTGCTACTAT 0 Type_2_pneumocytes
muc3839:muc3839:AGTGTCATGTCA 0 CD8+_T_cells
muc3839:muc3839:GGCAGATCCCGA 0 Mki67+_proliferating_cells
muc3839:muc3839:CTGTGACTCGGG 0 B_cells
muc3839:muc3839:TTCCGCCTTGCA 0 Ciliated_cells
muc3839:muc3839:CTGGCCGTCAAT 0 Vcam1+_endothelial_cells
muc3839:muc3839:GTAAGTGGCACA 0 Type_2_pneumocytes
muc3839:muc3839:CTCTCCTCAACA 0 vascular_endothelial_cells
muc3839:muc3839:CGGAGAGATGTT 0 Type_2_pneumocytes
muc3839:muc3839:CTCGAGAGCCTC 0 B_cells
muc3839:muc3839:CCCAGCGCACAT 0 Type_2_pneumocytes
muc3839:muc3839:TTAAGAGTCTCG 0 CD8+_T_cells
muc3839:muc3839:GTGGTAGACATA 0 non-classical_monocyte_(Ly6c2-)
muc3839:muc3839:ATGACTACTTCC 0 vascular_endothelial_cells
muc3839:muc3839:AGCCACCTAGGC 0 CD8+_T_cells
muc3839:muc3839:AATGATCATAAG 0 Ciliated_cells
muc3839:muc3839:ACCAGCTAGGTC 0 CD8+_T_cells
muc3839:muc3839:CATAGTGCCCAC 0 lymphatic_endothelial_cells
muc3839:muc3839:TTCACAAAGATA 0 CD8+_T_cells
muc3839:muc3839:ACACCTTATGTG 0 CD8+_T_cells
muc3839:muc3839:CGCTGTCCCCAC 0 vascular_endothelial_cells
muc3839:muc3839:TCCTGCTACTAA 0 Type_2_pneumocytes
muc3839:muc3839:CCTTAGCACCCA 0 CD8+_T_cells
muc3839:muc3839:GCTGAACCTTGA 0 Interstitial_macrophages
muc3839:muc3839:GTGCATATTGTA 0 classical_monocyte_(Ly6c2+)
muc3839:muc3839:TAAAGCTGCCCA 0 Cd103+/Cd11b-_dendritic_cells
muc3839:muc3839:TTCCACCTGGCT 0 Cd4+_T_cells
muc3839:muc3839:AAATGCGGACTG 0 Mki67+_proliferating_cells
muc3839:muc3839:GGAGGGGACTTG 0 CD209+/Cd11b+_dendritic_cells
muc3839:muc3839:TCCGCCTGACCG 0 Eosinophils
muc3839:muc3839:CTTGTCGTTTTC 0 Vcam1+_endothelial_cells
muc3839:muc3839:GTTAGATTTCAC 0 Ciliated_cells
muc3839:muc3839:GACGACAAGCCC 0 classical_monocyte_(Ly6c2+)
muc3839:muc3839:GACGTTAGTAAA 0 CD8+_T_cells
muc3839:muc3839:CATAGCTCCCCT 0 non-classical_monocyte_(Ly6c2-)
muc3839:muc3839:TAACCTTCACCA 0 Natural_Killer_cells
muc3839:muc3839:CGCAGATCAGTC 0 Capillary_endothelial_cells
muc3839:muc3839:GTACTGACTAAT 0 CD8+_T_cells
muc3839:muc3839:GGTACCTTGCAT 0 Eosinophils
muc3839:muc3839:TCTCTGGGCACA 0 classical_monocyte_(Ly6c2+)
muc3839:muc3839:AGCCAACACTCA 0 CD8+_T_cells
muc3839:muc3839:ATTAATACTAGT 0 Type_2_pneumocytes
muc3839:muc3839:GCAAGTAGACGG 0 Type_2_pneumocytes
muc3839:muc3839:CGAGGCCCGATG 0 Type_2_pneumocytes
muc3839:muc3839:TCACATTCCGGT 0 Cd4+_T_cells
muc3839:muc3839:AAGGCTACTCAT 0 Type_2_pneumocytes
muc3839:muc3839:TGTCGAATACCG 0 Type_2_pneumocytes
muc3839:muc3839:CAAGAAGGGTGT 0 Type_2_pneumocytes
muc3839:muc3839:GGCACTCTTACA 0 CD209+/Cd11b+_dendritic_cells
muc3839:muc3839:GTGGAGTAGGCG 0 CD8+_T_cells
muc3839:muc3839:TTCGCCGCAGAG 0 Capillary_endothelial_cells
muc3839:muc3839:CGGGCGGAAAGT 0 Plasma_cells
muc3839:muc3839:AGGAGTCAAGCT 0 Ciliated_cells
muc3839:muc3839:GCGCATCTGTAC 0 Type_2_pneumocytes
muc3839:muc3839:CCCAGATCCACC 0 Fn1+_macrophage
muc3839:muc3839:GGCGAATTCCCG 0 Interstitial_Fibroblast
muc3839:muc3839:TATCAATGTTTA 0 Interstitial_macrophages
muc3839:muc3839:ATGATATACGCT 2.49412330489292 Ciliated_cells
muc3839:muc3839:CTACTTCAGTGT 0 Type_2_pneumocytes
muc3839:muc3839:GCCGTCATTTCT 0 Cd4+_T_cells
muc3839:muc3839:TTCCGTCACCTT 0 Mesothelial_cells
muc3839:muc3839:GCGCAATTTTTT 0 CD8+_T_cells
muc3839:muc3839:TCTTGCCGCATA 0 Type_2_pneumocytes
muc3839:muc3839:CTGTAGTCTATC 0 Type_2_pneumocytes
muc3839:muc3839:TGGCATAAGTTA 0 Type_2_pneumocytes
muc3839:muc3839:CTCTCCATGTAC 0 classical_monocyte_(Ly6c2+)
muc3839:muc3839:CAGTAATAGACA 0 classical_monocyte_(Ly6c2+)
muc3839:muc3839:ACACTCAAACTA 0 vascular_endothelial_cells
muc3839:muc3839:GGCTAGTTTGCC 0 Type_2_pneumocytes
muc3839:muc3839:ACGATTTCTCAT 0 CD8+_T_cells
muc3839:muc3839:TCCTGCTACTAG 0 Type_2_pneumocytes
muc3839:muc3839:TCTAAGGAAGCG 0 Ciliated_cells
muc3839:muc3839:ATGGATGGTTAG 0 Megakaryocytes
muc3839:muc3839:CCGCACCGCTCC 0 CD8+_T_cells
muc3839:muc3839:GATCTTGCCAGA 0 Type_2_pneumocytes
muc3839:muc3839:ATGCCCGCTATT 0 Eosinophils
muc3839:muc3839:AACGCACCGGCG 0 B_cells
muc3839:muc3839:TAGATGGAATAT 0 Cd103+/Cd11b-_dendritic_cells
muc3839:muc3839:GCTCCTCGGCAC 0 Type_2_pneumocytes
muc3839:muc3839:TCGTTGTATTGC 0 Type_2_pneumocytes
muc3839:muc3839:GCGGATTAGCCC 0 Type_2_pneumocytes
muc3839:muc3839:TCAAACAAGATA 0 Natural_Killer_cells
muc3839:muc3839:CATGGCTTCACC 0 Smooth_muscle_cells
muc3839:muc3839:AGATGTCCCTTG 0 Type_2_pneumocytes
muc3839:muc3839:TGCAATAGTGAG 0 Type_2_pneumocytes
muc3839:muc3839:CGAGTAGACCCA 0 lymphatic_endothelial_cells
muc3839:muc3839:GGACGAAACACC 0 CD8+_T_cells
muc3839:muc3839:TTGGGGAACCGC 0 Cd4+_T_cells
muc3839:muc3839:GGGCAATGAGAG 0 CD8+_T_cells
muc3839:muc3839:TTATTGAACGAG 0 CD209+/Cd11b+_dendritic_cells
muc3839:muc3839:GGCAATGTCCAG 0 Ciliated_cells
muc3839:muc3839:TGCCACTTTAAA 0 Type_2_pneumocytes
muc3839:muc3839:GTGCCACTCCCT 0 Interstitial_macrophages
muc3839:muc3839:AATTCCGGATCC 0 CD8+_T_cells
muc3839:muc3839:GTATCCGACGTA 0 Type_2_pneumocytes
muc3839:muc3839:CTCCTGACCGTA 0 Mesothelial_cells
muc3839:muc3839:AATCAAGGATGC 0 Ccl17+/Cd103-/Cd11b-_dendritic_cells
muc3839:muc3839:CCTAGCCCACTT 0 non-classical_monocyte_(Ly6c2-)
muc3839:muc3839:TCAAACAAGATG 0 CD8+_T_cells
muc3839:muc3839:AGGAGTCAAGCA 0 Ciliated_cells
muc3839:muc3839:TTGCACCGGGCT 0 Type_2_pneumocytes
muc3839:muc3839:GCGTATATCTAG 0 vascular_endothelial_cells
muc3839:muc3839:CCGTCCTTTCAG 0 non-classical_monocyte_(Ly6c2-)
muc3839:muc3839:GCGACTCCTTGT 0 Club_cells
muc3839:muc3839:CTGCATATTTTC 0 vascular_endothelial_cells
muc3839:muc3839:CTACCATGCCGA 0 Type_2_pneumocytes
muc3839:muc3839:TCTAGAGGTTTA 0 Plasma_cells
muc3839:muc3839:CTGATTTCACAA 0 B_cells
muc3839:muc3839:TCTGATCTTACT 0 Interstitial_macrophages
muc3839:muc3839:CGGATGATGGCC 0 classical_monocyte_(Ly6c2+)
muc3839:muc3839:AACACTTTTTGG 0 vascular_endothelial_cells
muc3839:muc3839:AAGCGTTTCCTT 0 Type_2_pneumocytes
muc3839:muc3839:TGGCTATCCCTA 0 Type_2_pneumocytes
muc3839:muc3839:CCGACCTAATGA 0 B_cells
muc3839:muc3839:GCGCAATTTTTA 0 CD8+_T_cells
muc3839:muc3839:ACAACCCTTTTG 0 non-classical_monocyte_(Ly6c2-)
muc3839:muc3839:GCCCGATTTCAT 0 vascular_endothelial_cells
muc3839:muc3839:GTTGTTAACCTG 0 vascular_endothelial_cells
muc3839:muc3839:TCCTGCTACTAC 0 Type_2_pneumocytes
muc3839:muc3839:AACCCATGAGCT 0 Megakaryocytes
muc3839:muc3839:TCAAACAAGATC 0 CD8+_T_cells
muc3839:muc3839:TCGAATGGTCCC 0 Type_2_pneumocytes
muc3839:muc3839:ACCGTTGGAGCC 0 Interstitial_macrophages
muc3839:muc3839:AAACTAACTTCT 0 classical_monocyte_(Ly6c2+)
muc3839:muc3839:GTCAATTCATCC 0 Cd4+_T_cells
muc3839:muc3839:CAAATCACCACT 0 classical_monocyte_(Ly6c2+)
muc3839:muc3839:AAAGTTTTTTAA 0 Capillary_endothelial_cells
muc3839:muc3839:GGAGCGGCCGAT 0 Interstitial_macrophages
muc3839:muc3839:CCTGGACTATTA 0 Cd4+_T_cells
muc3839:muc3839:TTTGCATTTAGG 0 CD8+_T_cells
muc3839:muc3839:TGGCAAACGCTC 0 Type_2_pneumocytes
muc3839:muc3839:CTGTAGTCTATA 0 Type_2_pneumocytes
muc3839:muc3839:GGATAAAGGATG 0 Type_2_pneumocytes
muc3839:muc3839:TGCGTTCAAACG 0 Type_2_pneumocytes
muc3839:muc3839:GCGCAATTTTTC 0 Interstitial_macrophages
muc3839:muc3839:AAAACCCTCGAG 0 Type_2_pneumocytes
muc3839:muc3839:GGGGAGATAAGG 0 classical_monocyte_(Ly6c2+)
muc3839:muc3839:ATCAGGTTGATC 0 Mesothelial_cells
muc3839:muc3839:AGAGCTTCTTGT 0 Interstitial_macrophages
muc3839:muc3839:ACCGGCTTTCAG 0 CD8+_T_cells
muc3839:muc3839:AATTTTCCCCTA 0 Type_2_pneumocytes
muc3839:muc3839:GCCAGTCCCGTT 0 Club_cells
muc3839:muc3839:CAAGCGGTCTCG 0 Type_2_pneumocytes
muc3839:muc3839:AGGAGTCAAGCG 0 Ciliated_cells
muc3839:muc3839:ATTACATGTGTG 0 Type_2_pneumocytes
muc3839:muc3839:ACATGAATTACC 0 Eosinophils
muc3839:muc3839:GAGCCTTTTTGA 0 vascular_endothelial_cells
muc3839:muc3839:GCGATGTAAGGC 0 Interstitial_macrophages
muc3839:muc3839:CTGGCCTAATCG 0 vascular_endothelial_cells
muc3839:muc3839:CAGGATGAGACC 0 Interstitial_macrophages
muc3839:muc3839:ACGGCTCTCTAC 0 classical_monocyte_(Ly6c2+)
muc3839:muc3839:AACTGAGGATAC 0 Megakaryocytes
muc3839:muc3839:CTTTGGCTCCTT 0 Megakaryocytes
muc3839:muc3839:CATTTCACACCC 0 classical_monocyte_(Ly6c2+)
muc3839:muc3839:TGTATACTTGAT 0 CD8+_T_cells
muc3839:muc3839:ACATCGTAACTC 0 Interstitial_macrophages
muc3839:muc3839:TTCCGTCACCTC 0 Mesothelial_cells
muc3839:muc3839:GAGCATTTTGTG 0 non-classical_monocyte_(Ly6c2-)
muc3839:muc3839:GGGAGCGCGTGG 0 CD8+_T_cells
muc3839:muc3839:AAAGTTCGCTGA 0 red_blood_cells
muc3839:muc3839:CTCAATGCCTCC 0 CD8+_T_cells
muc3839:muc3839:GAGAACGCTAGC 0 Ciliated_cells
muc3839:muc3839:TTAAGTAATCAC 0 Mesothelial_cells
muc3839:muc3839:GCAAAGGATCAT 0 vascular_endothelial_cells
muc3839:muc3839:GCGACTCCTTGA 0 Type_2_pneumocytes
muc3839:muc3839:ACAATCATTCCA 0 Eosinophils
muc3839:muc3839:CCGGATTGCCAT 0 B_cells
muc3839:muc3839:GGCCAAGGTGGG 0 Ciliated_cells
muc3839:muc3839:GGTCCACTGTAG 0 Type_2_pneumocytes
muc3839:muc3839:AATTAGTCATAT 0 Type_2_pneumocytes
muc3839:muc3839:CATAATGATGCG 0 CD8+_T_cells
muc3839:muc3839:ACGAGGGTTGGT 0 Interstitial_macrophages
muc3839:muc3839:AATTTTCCCCTG 0 Type_2_pneumocytes
muc3839:muc3839:TGTTGTCCAGGT 0 vascular_endothelial_cells
muc3839:muc3839:GAAGCCTTGAAC 0 CD8+_T_cells
muc3839:muc3839:CAGACGAAGTTG 0 Type_2_pneumocytes
muc3839:muc3839:GCGACTCCTTGG 0 Type_2_pneumocytes
muc3839:muc3839:AATTTTCCCCTC 0 Type_2_pneumocytes
muc3839:muc3839:CACTAAAGCGCA 0 Ccl17+/Cd103-/Cd11b-_dendritic_cells
muc3839:muc3839:TTTTGTTAAACC 0 Capillary_endothelial_cells
muc3839:muc3839:CTACCTCTTTTA 0 Interstitial_macrophages
muc3839:muc3839:AAAGACAGTTGG 0 Type_2_pneumocytes
muc3839:muc3839:ATGGTTGCGTTC 0 classical_monocyte_(Ly6c2+)
muc3839:muc3839:GTCCATTAGCCG 0 Ccl17+/Cd103-/Cd11b-_dendritic_cells
muc3839:muc3839:ACCTCAACTCCA 0 classical_monocyte_(Ly6c2+)
muc3839:muc3839:AGACGTGATAGA 0 vascular_endothelial_cells
muc3839:muc3839:CGGGGTGCCGGA 0 CD8+_T_cells
muc3839:muc3839:TCGCCTCCAAAT 0 Interstitial_macrophages
muc3839:muc3839:TGTAAACCCCGA 0 Interstitial_macrophages
muc3839:muc3839:GATCTCTCGGTC 0 Cd103+/Cd11b-_dendritic_cells
muc3839:muc3839:CGCGTCCTATCC 0 classical_monocyte_(Ly6c2+)
muc3839:muc3839:TCCTTATAGAAA 0 Type_2_pneumocytes
muc3839:muc3839:ACGCGTGCTAAG 0 Ciliated_cells
muc3839:muc3839:TGCATTTGATTT 0 Cd103+/Cd11b-_dendritic_cells
muc3839:muc3839:CAGTAGTCTACT 0 CD8+_T_cells
muc3839:muc3839:AACTAATATGGG 0 Alveolar_macrophage
muc3839:muc3839:GCGGCACTCACG 0 Ciliated_cells
muc3839:muc3839:CCCCATTGCACC 0 Interstitial_macrophages
muc3839:muc3839:GCGACTCCTTGC 0 Type_2_pneumocytes
muc3839:muc3839:AGCAAAGCAGCG 0 Type_2_pneumocytes
muc3839:muc3839:CGTGTGATCATG 0 Type_2_pneumocytes
muc3839:muc3839:CTCGATCCCTTT 0 Smooth_muscle_cells
muc3839:muc3839:GACCTGTGCGGT 0 Type_2_pneumocytes
muc3839:muc3839:TGTCCCATTTCA 0 vascular_endothelial_cells
muc3839:muc3839:TGGGACGTTAAA 0 CD8+_T_cells
muc3839:muc3839:TTTGTGTGGGAG 0 Capillary_endothelial_cells
muc3839:muc3839:TTCGGGTGAAGG 0 Type_2_pneumocytes
muc3839:muc3839:ACGCAAGATCGA 0 CD8+_T_cells
muc3839:muc3839:AAGGGGAGACGT 0 Eosinophils
muc3839:muc3839:ACCATTCCTAAC 0 Plasma_cells
muc3839:muc3839:TAAGCTTAACTT 0 Megakaryocytes
muc3839:muc3839:CGAAATGGAACT 0 Ciliated_cells
muc3839:muc3839:ACTGCAAGTTAG 0 Type_2_pneumocytes
muc3839:muc3839:TCTGGTGGTCAG 0 Club_cells
muc3839:muc3839:ATAGCGCATCCG 0 vascular_endothelial_cells
muc3839:muc3839:CGGGTTTGTTAA 0 Interstitial_macrophages
muc3839:muc3839:GCAGATTTACAG 0 Capillary_endothelial_cells
muc3839:muc3839:AATTGTTTTTCT 0 classical_monocyte_(Ly6c2+)
muc3839:muc3839:GTTATTCAGAAT 0 CD8+_T_cells
muc3839:muc3839:CAGGACCAGTAA 0 Ciliated_cells
muc3839:muc3839:CCCAGATCATCA 0 Type_2_pneumocytes
muc3839:muc3839:AACTGTGGTCCT 0 classical_monocyte_(Ly6c2+)
muc3839:muc3839:CCGCCGCGCGAT 0 Ciliated_cells
muc3839:muc3839:GCGCAATTTTTG 0 Interstitial_macrophages
muc3839:muc3839:ACCGACCGCGGC 0 Type_2_pneumocytes
muc3839:muc3839:TCCCAATTTCCT 0 Capillary_endothelial_cells
muc3839:muc3839:CAGATCAATTCG 0 Type_2_pneumocytes
muc3839:muc3839:TACGTTGCTAAA 0 Type_2_pneumocytes
muc3839:muc3839:GTCGACTGACTT 0 Vcam1+_endothelial_cells
muc3839:muc3839:TACCCTTCGGAG 0 Type_2_pneumocytes
muc3839:muc3839:TCCCTAGCAGGC 0 Goblet_cells
muc3839:muc3839:GTTATCATAGTT 0 Type_2_pneumocytes
muc3839:muc3839:TTCGGGTGAAGT 0 Type_2_pneumocytes
muc3839:muc3839:GCAAGGATGAAC 0 vascular_endothelial_cells
muc3839:muc3839:CCTGGTTCGACG 0 Type_2_pneumocytes
muc3839:muc3839:AGGAGTCAAGCC 0 Ciliated_cells
muc3839:muc3839:GGCGAGTATGGC 0 Type_2_pneumocytes
muc3839:muc3839:CAACATGCATGA 0 Interstitial_macrophages
muc3839:muc3839:TCCATCCGTTGA 0 Eosinophils
muc3839:muc3839:CAATTGAGTTCG 0 Cd4+_T_cells
muc3839:muc3839:CCGACCACCGCG 0 CD8+_T_cells
muc3839:muc3839:TGCCGGTTCCGG 0 Type_2_pneumocytes
muc3839:muc3839:GACTGTTACTAG 0 vascular_endothelial_cells
muc3839:muc3839:GGCTTATTGGCT 0 Type_2_pneumocytes
muc3839:muc3839:ATCCGATCTCCG 0 CD209+/Cd11b+_dendritic_cells
muc3839:muc3839:CTGCTTCAACGG 0 non-classical_monocyte_(Ly6c2-)
muc3839:muc3839:GGTTGTTGGGCT 0 Club_cells
muc3839:muc3839:GCTACGGCAACG 0 Type_2_pneumocytes
muc3839:muc3839:AAGGCAGCATCT 0 Type_2_pneumocytes
muc3839:muc3839:ATGGAGAACTTG 0 Type_2_pneumocytes
muc3839:muc3839:GGACTAGTGTCG 0 Type_2_pneumocytes
muc3839:muc3839:CCCGTTGCCTCA 0 vascular_endothelial_cells
muc3839:muc3839:ATTCTTGCCGCC 0 vascular_endothelial_cells
muc3839:muc3839:ACTGATCATCCG 0 vascular_endothelial_cells
muc3839:muc3839:ACGCTGCGGGTT 0 Type_2_pneumocytes
muc3839:muc3839:AGCAGGTTTGAG 0 Cd103+/Cd11b-_dendritic_cells
muc3839:muc3839:AGCCAAATTCAT 0 non-classical_monocyte_(Ly6c2-)
muc3839:muc3839:CATGTAATCCTA 0 Natural_Killer_cells
muc3839:muc3839:CTCTGTTCTCGG 0 Cd103+/Cd11b-_dendritic_cells
muc3839:muc3839:GCTATTTGTGGA 0 vascular_endothelial_cells
muc3839:muc3839:GTGCTCATCAAT 0 Type_2_pneumocytes
muc3839:muc3839:CAGACAGCGACC 0 non-classical_monocyte_(Ly6c2-)
muc3839:muc3839:AGTGCCTGTCCT 0 Megakaryocytes
muc3839:muc3839:TCAATTTTCCCG 0 Plasma_cells
muc3839:muc3839:TCGAATTCCGTG 0 Type_2_pneumocytes
muc3839:muc3839:CTGTAGTCTATG 0 Type_2_pneumocytes
muc3839:muc3839:TACAGTTTGCCC 0 vascular_endothelial_cells
muc3839:muc3839:CACCCCGACCTG 0 vascular_endothelial_cells
muc3839:muc3839:CCTGAATACTAG 0 Type_2_pneumocytes
muc3839:muc3839:AAACTAACTTCA 0 classical_monocyte_(Ly6c2+)
muc3839:muc3839:CGAAATGGAACA 0 Ciliated_cells
muc3839:muc3839:TAAATATAACGT 0 Type_2_pneumocytes
muc3839:muc3839:TGATAGGCCTTA 0 Cd103+/Cd11b-_dendritic_cells
muc3839:muc3839:CCTGGTTGTCCG 0 vascular_endothelial_cells
muc3839:muc3839:AAGAGCGATATA 0 Alveolar_macrophage
muc3839:muc3839:AGAGGCGATACG 0 B_cells
muc3839:muc3839:TATCGAGCTAAT 0 CD209+/Cd11b+_dendritic_cells
muc3839:muc3839:GCGAAGTCTAGA 0 Type_2_pneumocytes
muc3839:muc3839:TTCGGGTGAAGC 0 Type_2_pneumocytes
muc3839:muc3839:GGACATAAGCGG 0 Interstitial_macrophages
muc3839:muc3839:GTCTTCACGAGA 0 B_cells
muc3839:muc3839:CAGGCCTTCAGT 0 Capillary_endothelial_cells
muc3839:muc3839:ACGCCCTCCCGG 0 Interstitial_Fibroblast
muc3839:muc3839:AGACGGCGAGCT 0 CD8+_T_cells
muc3839:muc3839:CTAACTTAGCTC 0 CD8+_T_cells
muc3839:muc3839:GGTTGTTGGGCG 0 Club_cells
muc3839:muc3839:ATAGTTAGGTGG 0 Ciliated_cells
muc3839:muc3839:GTCTTCACGAGG 0 B_cells
muc3839:muc3839:ATTAGTAGAGTT 0 B_cells
muc3839:muc3839:TGTGTCGCACCG 0 Cd4+_T_cells
muc3839:muc3839:CCCTCACTGCGA 0 Alveolar_macrophage
muc3839:muc3839:TTCGGGTGAAGA 0 Type_2_pneumocytes
muc3839:muc3839:TCCGAATGTATA 0 B_cells
muc3839:muc3839:CTTCGTCTCATT 0 Ciliated_cells
muc3839:muc3839:CAGTGAAGGTGT 0 Ciliated_cells
muc3839:muc3839:ATGTAACGCAAA 0 Type_2_pneumocytes
muc3839:muc3839:AGATCCCCTTCC 0 Capillary_endothelial_cells
muc3839:muc3839:ACAGAAATTTAG 0 Eosinophils
muc3839:muc3839:TCACTTATAGTA 0 vascular_endothelial_cells
muc3839:muc3839:GAGCGGTCAATA 0 non-classical_monocyte_(Ly6c2-)
muc3839:muc3839:TTCCGTCACCTA 0 Mesothelial_cells
muc3839:muc3839:CAACCTCCATTT 0 classical_monocyte_(Ly6c2+)
muc3839:muc3839:GCCGCACTTATT 0 Interstitial_macrophages
muc3839:muc3839:TACTAAGCAAAG 0 Cd4+_T_cells
muc3839:muc3839:CTTATATGTACA 0 Vcam1+_endothelial_cells
muc3839:muc3839:AGCTACCGCTTG 0 vascular_endothelial_cells
muc3839:muc3839:TTTCGTCCACGA 0 Cd103+/Cd11b-_dendritic_cells
muc3839:muc3839:AGCGTTTAATCT 0 Type_2_pneumocytes
muc3839:muc3839:ATCGCGACATGA 0 Ciliated_cells
muc3839:muc3839:GCCTTTGCAGAT 0 Eosinophils
muc3839:muc3839:CTAACTAGAACT 0 CD8+_T_cells
muc3839:muc3839:GTAACTTGGCGC 0 Cd103+/Cd11b-_dendritic_cells
muc3839:muc3839:CGGGAACGTTGT 0 Mki67+_proliferating_cells
muc3839:muc3839:CGATCAGTTTTT 0 Interstitial_macrophages
muc3839:muc3839:CCAGCGTGATAC 0 Interstitial_macrophages
muc3839:muc3839:AACCGAGAAGTA 0 CD8+_T_cells
muc3839:muc3839:CGAAATGGAACC 0 Ciliated_cells
muc3839:muc3839:ATCCAGAGAGAC 0 Type_2_pneumocytes
muc3839:muc3839:GGTAGTTATTGG 0 Type_2_pneumocytes
muc3839:muc3839:CCGCACCTGGCT 0 Cd4+_T_cells
muc3839:muc3839:CCACTTATACTG 0 Cd4+_T_cells
muc3839:muc3839:GGCAATAGTGAC 0 Cd103+/Cd11b-_dendritic_cells
muc3839:muc3839:TTCCGTCACCTG 0 Mesothelial_cells
muc3839:muc3839:ACGGTGGCTGTA 0 Type_2_pneumocytes
muc3839:muc3839:ATGCTTTCTCAA 0 Type_2_pneumocytes
muc3839:muc3839:CGGGCTTCGCGG 0 vascular_endothelial_cells
muc3839:muc3839:CGAAATGGAACG 0 Ciliated_cells
muc3840:muc3840:ACTCTATCGTAA 0 Club_cells
muc3840:muc3840:TTCGAGCGCCAT 0 Club_cells
muc3840:muc3840:TCCTCAACGCTA 0 Goblet_cells
muc3840:muc3840:GGCTTAGGTACC 0 Club_cells
muc3840:muc3840:CCACTCCGGCAA 0 Club_cells
muc3840:muc3840:GCTTTTTATATG 0 Club_cells
muc3840:muc3840:TTGTCGATTAGC 0 Club_cells
muc3840:muc3840:TTCAACATTCAA 0 Club_cells
muc3840:muc3840:AGATTTCATGGG 0 Goblet_cells
muc3840:muc3840:ACCCTTTTGTCC 0 Club_cells
muc3840:muc3840:CTGGAGTAGTAA 0 Club_cells
muc3840:muc3840:GCGTCGCACTTC 0 Club_cells
muc3840:muc3840:CGCTCTAGTTTT 1.21765465387601 Club_cells
muc3840:muc3840:ACCGCCTCCGCG 0 Goblet_cells
muc3840:muc3840:CCCTACTACCTG 0 Club_cells
muc3840:muc3840:CCTCCCACTGTC 0 Club_cells
muc3840:muc3840:CAGTACCTCAGT 0 Club_cells
muc3840:muc3840:ATCAATCGCCAC 0 Type_2_pneumocytes
muc3840:muc3840:TGCGTGTCGCTG 0 Club_cells
muc3840:muc3840:CTAACGGTATAC 0 Club_cells
muc3840:muc3840:GGTCACAAGCGG 0 Club_cells
muc3840:muc3840:GGCGGCAATTAA 0 Club_cells
muc3840:muc3840:CCGATCCGGCTA 0 Type_2_pneumocytes
muc3840:muc3840:CATTCCGTTTCG 1.22202764762046 Type_2_pneumocytes
muc3840:muc3840:CTTTCGATCCCT 0 Type_2_pneumocytes
muc3840:muc3840:TTGTTTCGGTGC 0 Natural_Killer_cells
muc3840:muc3840:GTATCCGATTAT 0 Vcam1+_endothelial_cells
muc3840:muc3840:GATGTAGCTGCC 0 Natural_Killer_cells
muc3840:muc3840:GTCCCTTATTTG 0 Type_2_pneumocytes
muc3840:muc3840:GACAGTGTATGT 0 Mki67+_proliferating_cells
muc3840:muc3840:CTTACCTAATAT 0 Type_2_pneumocytes
muc3840:muc3840:CCATTCCCTCAT 0 Type_2_pneumocytes
muc3840:muc3840:ATTTGAGATTCT 0 Type_2_pneumocytes
muc3840:muc3840:TCATTACTAGAC 0 Type_2_pneumocytes
muc3840:muc3840:GAGCCAAGATGC 0 Mesothelial_cells
muc3840:muc3840:GCCGCCCAGACC 0 Type_2_pneumocytes
muc3840:muc3840:TGAACTTCCGTG 0 Type_2_pneumocytes
muc3840:muc3840:TGCCTGCTATAG 0 Type_2_pneumocytes
muc3840:muc3840:GGGACTAGCCAC 0 Type_2_pneumocytes
muc3840:muc3840:ACCTTTTTATTT 0 Alveolar_macrophage
muc3840:muc3840:CCCACTCAAAAG 0 Type_2_pneumocytes
muc3840:muc3840:TTGGTATCCTTC 0 Type_2_pneumocytes
muc3840:muc3840:ATTCCCCGTGGT 0 Type_2_pneumocytes
muc3840:muc3840:CTACGTCAGTGT 0 Mki67+_proliferating_cells
muc3840:muc3840:TACATACCTACA 0 Club_cells
muc3840:muc3840:GTCATTACCTTA 0 Type_2_pneumocytes
muc3840:muc3840:ACTATTTCATTG 0 classical_monocyte_(Ly6c2+)
muc3840:muc3840:TCGAGACCATCT 0 Ciliated_cells
muc3840:muc3840:GCCAAATGGGTC 0 Alveolar_macrophage
muc3840:muc3840:TGCCTCTAATTA 0 Neutrophils
muc3840:muc3840:CCGTCACTAACG 0 Type_2_pneumocytes
muc3840:muc3840:CTCGCTCAACCA 0 Plasma_cells
muc3840:muc3840:TGCACCCTAGTC 0 Type_2_pneumocytes
muc3840:muc3840:AGTCCATCGTTG 0 Alveolar_macrophage
muc3840:muc3840:ACCTTTTCGCCG 0 Ciliated_cells
muc3840:muc3840:TGGCGCACGTCA 0 Type_2_pneumocytes
muc3840:muc3840:GACCTCCTCGCA 0 Type_2_pneumocytes
muc3840:muc3840:ACCGCATGTTGC 0 Type_2_pneumocytes
muc3840:muc3840:CCTTCCGCCATC 0 Mesothelial_cells
muc3840:muc3840:AGACGCTTGCGA 0 Type_2_pneumocytes
muc3840:muc3840:GGTTGCATTACT 0 Type_2_pneumocytes
muc3840:muc3840:CATCGAACTTTT 0 Type_2_pneumocytes
muc3840:muc3840:TAACGTTCGCAC 0 Type_2_pneumocytes
muc3840:muc3840:GAGATGTATTTT 0 Type_2_pneumocytes
muc3840:muc3840:CCAGTCACAATC 0 Type_2_pneumocytes
muc3840:muc3840:ACGGTATTATCT 0 Fn1+_macrophage
muc3840:muc3840:CCCGGAAGATGA 0 Type_2_pneumocytes
muc3840:muc3840:ACCGATGTTTCT 0 Type_2_pneumocytes
muc3840:muc3840:TACGTTAGTGTT 0 Type_2_pneumocytes
muc3840:muc3840:ACCGTCTCGCAT 0 Type_2_pneumocytes
muc3840:muc3840:GCCTGCCGCGTC 0 Alveolar_macrophage
muc3840:muc3840:CGTCGCCAGGCC 0 Type_2_pneumocytes
muc3840:muc3840:GCTAATTGTGGG 0 Type_2_pneumocytes
muc3840:muc3840:TTCCGTCCGAGC 0 Mki67+_proliferating_cells
muc3840:muc3840:TTAGCCTTTGCC 0 Type_2_pneumocytes
muc3840:muc3840:AAGATGTTTCGT 0 Club_cells
muc3840:muc3840:CTCCCCCGACTG 1.75048145574537 Alveolar_macrophage
muc3840:muc3840:AGTGTTTCTAGC 0 Type_2_pneumocytes
muc3840:muc3840:CCGCGTATGACG 0 Type_2_pneumocytes
muc3840:muc3840:ACGTGCATTCTA 0 Type_2_pneumocytes
muc3840:muc3840:AAATCACTTTTA 0 Type_2_pneumocytes
muc3840:muc3840:AGGACAGGTGCC 0 Type_2_pneumocytes
muc3840:muc3840:CCACATCAGGCA 0 Alveolar_macrophage
muc3840:muc3840:TTGGCAGGTATT 0 Alveolar_macrophage
muc3840:muc3840:GGCGAATCCTCA 0 Type_2_pneumocytes
muc3840:muc3840:CTAAGTTATCGG 0 Alveolar_macrophage
muc3840:muc3840:AGAACGACGACC 0 Club_cells
muc3840:muc3840:CAATGTTCGAAC 0 Alveolar_macrophage
muc3840:muc3840:AAGTGACCAGAC 0 Alveolar_macrophage
muc3840:muc3840:GTCTTACTGTGT 0 Type_2_pneumocytes
muc3840:muc3840:CCAACACGCCCA 0 Type_2_pneumocytes
muc3840:muc3840:AGTGCCCGAAGG 0 Type_2_pneumocytes
muc3840:muc3840:CTCGTCTTCCAC 0 Ciliated_cells
muc3840:muc3840:GCGAGATCCCGA 0 Type_2_pneumocytes
muc3840:muc3840:ATGCGACTCTAG 0 Type_2_pneumocytes
muc3840:muc3840:CGGCCGCGTAGC 0 Alveolar_macrophage
muc3840:muc3840:TTCCCATCATCA 0 Type_2_pneumocytes
muc3840:muc3840:TTCATTTATAGG 0 Goblet_cells
muc3840:muc3840:GAATGGGATCAG 0 Type_2_pneumocytes
muc3840:muc3840:GCCATTCCAAAC 0 Type_2_pneumocytes
muc3840:muc3840:TTACGTTTCCGC 0 Alveolar_macrophage
muc3840:muc3840:CCCCATGACTAT 0 Type_2_pneumocytes
muc3840:muc3840:CGATGTTCCCAC 0 Type_2_pneumocytes
muc3840:muc3840:TTGATTGCTGCA 0 Type_2_pneumocytes
muc3840:muc3840:AACCCGACCGCT 0 Type_2_pneumocytes
muc3840:muc3840:GTAGGCTTTACT 0 Type_2_pneumocytes
muc3840:muc3840:TAGCTTGTAGCT 0 Type_2_pneumocytes
muc3840:muc3840:CATCTTGTTTCT 0 Type_2_pneumocytes
muc3840:muc3840:TTAAGGCAACTC 0 Type_2_pneumocytes
muc3840:muc3840:CTCTTAATTAGT 0 Type_2_pneumocytes
muc3840:muc3840:TGCGAGGCATGA 0 Type_2_pneumocytes
muc3840:muc3840:GTCACTACTCCG 0 Cd103+/Cd11b-_dendritic_cells
muc3840:muc3840:GCGGTCGATACC 0 Cd103+/Cd11b-_dendritic_cells
muc3840:muc3840:GCACCGTTTTGT 0 Type_2_pneumocytes
muc3840:muc3840:AGCAATCTGGGC 0 Natural_Killer_cells
muc3840:muc3840:CCGGTAGATGTA 0 Type_2_pneumocytes
muc3840:muc3840:AGCGCTCCCACC 0 Type_2_pneumocytes
muc3840:muc3840:CCCTTAGAACGG 0 Type_2_pneumocytes
muc3840:muc3840:ATGACAGTCCCC 0 Type_2_pneumocytes
muc3840:muc3840:TTCTTGTCTCAT 0 Type_2_pneumocytes
muc3840:muc3840:GCTTACTTCCAC 0 Type_2_pneumocytes
muc3840:muc3840:TTCAAATTGATA 0 Type_2_pneumocytes
muc3840:muc3840:ATGGCATTTCGC 0 Mki67+_proliferating_cells
muc3840:muc3840:GCCGGCGTAGTT 0 Type_2_pneumocytes
muc3840:muc3840:CTACCATTTCAG 0 Type_2_pneumocytes
muc3840:muc3840:GCCCCGCGATTA 0 Mki67+_proliferating_cells
muc3840:muc3840:AACCAGTGTCAT 0 Type_2_pneumocytes
muc3840:muc3840:CGCACCGGCGTC 0 Ciliated_cells
muc3840:muc3840:ATAACCAGGATG 0 Ciliated_cells
muc3840:muc3840:GGGATTATGTGT 0 Type_2_pneumocytes
muc3840:muc3840:CGCTTTTTTTAA 0 Type_2_pneumocytes
muc3840:muc3840:CCATAACTTACG 0 Alveolar_macrophage
muc3840:muc3840:CAGACTTCAGCA 0 Type_2_pneumocytes
muc3840:muc3840:CACCAACTGAAC 0 Type_2_pneumocytes
muc3840:muc3840:TCATTAGCTTTG 0 Type_2_pneumocytes
muc3840:muc3840:TTGACTCGAAAG 0 Type_2_pneumocytes
muc3840:muc3840:CCTTCGGAGGTT 0 Type_2_pneumocytes
muc3840:muc3840:ACGTCTTCATCC 0 Alveolar_macrophage
muc3840:muc3840:TGGTTCGCTCTA 0 Type_2_pneumocytes
muc3840:muc3840:TCACCGTATTTT 0 Type_2_pneumocytes
muc3840:muc3840:CTAAGCAACTTG 0 Type_2_pneumocytes
muc3840:muc3840:ATGTCCGTGCTC 0 Type_2_pneumocytes
muc3840:muc3840:AATCAATATCTT 0 Goblet_cells
muc3840:muc3840:GGTCTGACTCCC 0 Type_2_pneumocytes
muc3840:muc3840:TTGTCCTTCGCT 0 Mki67+_proliferating_cells
muc3840:muc3840:CTGTATTACGTA 0 Type_2_pneumocytes
muc3840:muc3840:CCTGACACAAGT 0 Type_2_pneumocytes
muc3840:muc3840:TGCAATCTCTTA 0 Club_cells
muc3840:muc3840:CGCCGTAACCGG 0 Type_2_pneumocytes
muc3840:muc3840:TAAGCCAATTGC 0 Cd103+/Cd11b-_dendritic_cells
muc3840:muc3840:TAAGCTTGTAGA 0 Natural_Killer_cells
muc3840:muc3840:ACCCGTATAGTA 0 Alveolar_macrophage
muc3840:muc3840:AAGTTCCCATTC 0 Type_2_pneumocytes
muc3840:muc3840:ACCGTGGTATAC 0 Type_2_pneumocytes
muc3840:muc3840:ATGTCTCTCGTG 2.05210381241253 Alveolar_macrophage
muc3840:muc3840:CATACTACTCGT 0 Type_2_pneumocytes
muc3840:muc3840:CGCGCACGCCCA 0 Type_2_pneumocytes
muc3840:muc3840:TTTCTCTCTCAC 0 Alveolar_macrophage
muc3840:muc3840:CCCATATGACTC 0 Type_2_pneumocytes
muc3840:muc3840:TTTACGGGTTAC 0 Type_2_pneumocytes
muc3840:muc3840:TTATGACCTCGT 0 Type_2_pneumocytes
muc3840:muc3840:CCTTTGCCGTCC 0 Type_2_pneumocytes
muc3840:muc3840:ATGCGCCTTGTC 0 Mki67+_proliferating_cells
muc3840:muc3840:CACGATGGCACC 0 Alveolar_macrophage
muc3840:muc3840:GAGATCTTGATC 0 Type_2_pneumocytes
muc3840:muc3840:CCTACCACGTCG 0 Type_2_pneumocytes
muc3840:muc3840:ATCAGGCGCGAT 0 Type_2_pneumocytes
muc3840:muc3840:ACCATTTATCAG 0 Mesothelial_cells
muc3840:muc3840:GGGACTCACGGT 0 Type_2_pneumocytes
muc3840:muc3840:CTCGCTGACGCA 0 Neutrophils
muc3840:muc3840:AAATTCGCACTG 0 Type_2_pneumocytes
muc3840:muc3840:ACGCTACACTTG 0 Type_2_pneumocytes
muc3840:muc3840:ACACTTAGGAGT 0 Alveolar_macrophage
muc3840:muc3840:TAGCACCCTTCA 0 Type_2_pneumocytes
muc3840:muc3840:ATATTTTGATTC 0 Type_2_pneumocytes
muc3840:muc3840:TCCGGCATACAT 0 Type_2_pneumocytes
muc3840:muc3840:GCATGAAAGCTA 0 Interstitial_macrophages
muc3840:muc3840:TCGCAACAGGAT 0 Alveolar_macrophage
muc3840:muc3840:GGCTTTCTCTGA 0 Type_2_pneumocytes
muc3840:muc3840:CGACTTGGTTAC 0 Type_2_pneumocytes
muc3840:muc3840:ATAAGTAATAGG 0 Type_2_pneumocytes
muc3840:muc3840:TTACTATCCACT 0 Type_2_pneumocytes
muc3840:muc3840:GCCCCGGGAAAC 0 Type_2_pneumocytes
muc3840:muc3840:TGCCGTACCCTA 0 Type_2_pneumocytes
muc3840:muc3840:CGGAGATACCAT 0 Type_2_pneumocytes
muc3840:muc3840:CAAGCGCACGTC 0 Type_2_pneumocytes
muc3840:muc3840:CCAGGAAGATGT 0 Type_2_pneumocytes
muc3840:muc3840:TACAGAATCTTA 0 Alveolar_macrophage
muc3840:muc3840:CACTCATGACCC 0 Type_2_pneumocytes
muc3840:muc3840:AAAGCTTTTACG 0 Type_2_pneumocytes
muc3840:muc3840:TTTCGCACACTT 0 Type_2_pneumocytes
muc3840:muc3840:GCCTTCTCCCTT 0 Ciliated_cells
muc3840:muc3840:CCTACGGGAGCT 0 Type_2_pneumocytes
muc3840:muc3840:TCCATCAACCGG 0 Type_2_pneumocytes
muc3840:muc3840:GAACTGAAGGAC 0 Type_2_pneumocytes
muc3840:muc3840:GAGGTACATCGA 0 Alveolar_macrophage
muc3840:muc3840:GAGTTACTACGT 0 Type_2_pneumocytes
muc3840:muc3840:CAGGTGTCTTTA 0 Type_2_pneumocytes
muc3840:muc3840:CGTTTTAATAGG 0 Type_2_pneumocytes
muc3840:muc3840:GGGATAGTCGCT 0 Cd103+/Cd11b-_dendritic_cells
muc3840:muc3840:TCGGCACGTGTG 0 Type_2_pneumocytes
muc3840:muc3840:TGTCTCGTGCTC 0 Type_2_pneumocytes
muc3840:muc3840:CGTCACACTCTC 0 Capillary_endothelial_cells
muc3840:muc3840:CTTCACGCTGGG 0 Type_2_pneumocytes
muc3840:muc3840:ACGCGCATCGAC 0 Type_2_pneumocytes
muc3840:muc3840:TACCGTGGGCCC 0 Type_2_pneumocytes
muc3840:muc3840:TAGTATCAATTC 0 Type_2_pneumocytes
muc3840:muc3840:GCTCGTAAAGTC 0 Type_2_pneumocytes
muc3840:muc3840:TCGCCTGCCTGG 0 Alveolar_macrophage
muc3840:muc3840:GCCTAAGACCGT 0 Type_2_pneumocytes
muc3840:muc3840:CGAGTCCCCGCC 0 Cd103+/Cd11b-_dendritic_cells
muc3840:muc3840:GAGGTACGCATT 0 Type_2_pneumocytes
muc3840:muc3840:TATGCTCGTTAG 0 Type_2_pneumocytes
muc3840:muc3840:TCAGGGTCACCA 0 Type_2_pneumocytes
muc3840:muc3840:ACGACTGCGGCA 0 Type_2_pneumocytes
muc3840:muc3840:TACTTTGAGGCT 0 Type_2_pneumocytes
muc3840:muc3840:GCTGCAGGCCAA 0 Type_2_pneumocytes
muc3840:muc3840:CTCGGAACGTGC 0 Type_2_pneumocytes
muc3840:muc3840:TCACTAGGAGAC 0 Cd103+/Cd11b-_dendritic_cells
muc3840:muc3840:CTTCCAACCTCA 0 Type_2_pneumocytes
muc3840:muc3840:GACCCTTTGAAG 0 Type_2_pneumocytes
muc3840:muc3840:TAACGAATCTCT 0 Type_2_pneumocytes
muc3840:muc3840:GCAATGACAATG 0 Type_2_pneumocytes
muc3840:muc3840:TAATCACCTCCC 0 Alveolar_macrophage
muc3840:muc3840:GTGTTTCACGAG 0 Alveolar_macrophage
muc3840:muc3840:AGTATCGGCGTG 0 Alveolar_macrophage
muc3840:muc3840:CCCGGGCCCTAA 0 Cd103+/Cd11b-_dendritic_cells
muc3840:muc3840:ACTCCCCCACAA 0 Type_2_pneumocytes
muc3840:muc3840:GTAAACCCGAAA 2.12067431022148 Alveolar_macrophage
muc3840:muc3840:GCTATTGAATGA 0 Type_2_pneumocytes
muc3840:muc3840:GTCGATTGATAG 0 Type_2_pneumocytes
muc3840:muc3840:CGACGAGCGACG 0 Neutrophils
muc3840:muc3840:CGGGTCGGCGTA 0 Type_2_pneumocytes
muc3840:muc3840:TTGTCAAGATTG 0 Type_2_pneumocytes
muc3840:muc3840:CCCTCACTGGAC 0 Type_2_pneumocytes
muc3840:muc3840:ATGATATAATCC 0 Type_2_pneumocytes
muc3840:muc3840:CGTTCAAGATAT 2.15431141863232 Alveolar_macrophage
muc3840:muc3840:TTTTCATCACCG 0 Alveolar_macrophage
muc3840:muc3840:ATGACTTCAAGA 2.12911315147707 Alveolar_macrophage
muc3840:muc3840:GTATAGAAAGAG 0 Type_2_pneumocytes
muc3840:muc3840:CTCAGAATAACA 0 Alveolar_macrophage
muc3840:muc3840:GAACGCTTTTGC 0 Type_2_pneumocytes
muc3840:muc3840:CCTAACTTTAAG 0 Type_2_pneumocytes
muc3840:muc3840:CTCAGTGTGCCT 0 Mki67+_proliferating_cells
muc3840:muc3840:ATCTGTCGATTT 0 Type_2_pneumocytes
muc3840:muc3840:TCGAGCTCCGCA 0 Alveolar_macrophage
muc3840:muc3840:TATTTCTTGCTG 0 Alveolar_macrophage
muc3840:muc3840:GATAGTACGCTG 0 Type_2_pneumocytes
muc3840:muc3840:ATGTATCTAGTC 0 Type_2_pneumocytes
muc3840:muc3840:GGGATATTTCAA 0 Type_2_pneumocytes
muc3840:muc3840:CGATGGTAGTAG 0 Type_2_pneumocytes
muc3840:muc3840:TAGTACAATCCT 0 Type_2_pneumocytes
muc3840:muc3840:TAATGTTGGCTT 0 Cd103+/Cd11b-_dendritic_cells
muc3840:muc3840:ACTCGCCAATTA 0 Type_2_pneumocytes
muc3840:muc3840:GCACTTTTCGTT 0 Goblet_cells
muc3840:muc3840:ACATTACTTACT 0 Type_2_pneumocytes
muc3840:muc3840:GTCGGTCACCGC 0 Type_2_pneumocytes
muc3840:muc3840:CTATGCCATCCG 0 Type_2_pneumocytes
muc3840:muc3840:CACGTGTACGCG 0 Alveolar_macrophage
muc3840:muc3840:TTCCTCTGATCA 0 Type_2_pneumocytes
muc3840:muc3840:AGTGGCCTTTGT 0 Type_2_pneumocytes
muc3840:muc3840:CCTTCCCGGGCT 0 Type_2_pneumocytes
muc3840:muc3840:CCCCTGGGACTC 0 CD209+/Cd11b+_dendritic_cells
muc3840:muc3840:GAGCTTTGCGTT 0 Type_2_pneumocytes
muc3840:muc3840:TCCGTTTCTGTG 0 Type_2_pneumocytes
muc3840:muc3840:CGATCCTACTCT 0 Type_2_pneumocytes
muc3840:muc3840:GAGTTAGCTTTC 0 Type_2_pneumocytes
muc3840:muc3840:CGCAGATCAGTG 0 CD209+/Cd11b+_dendritic_cells
muc3840:muc3840:CTGACTCGCGGG 0 Type_2_pneumocytes
muc3840:muc3840:ACACCCGGCCAT 0 Ciliated_cells
muc3840:muc3840:AACCCTCGGCGC 0 Type_2_pneumocytes
muc3840:muc3840:GCGGTTAGATGG 0 Capillary_endothelial_cells
muc3840:muc3840:TTAGGACGATCG 0 Type_2_pneumocytes
muc3840:muc3840:TTCCTCCAGCAG 0 Type_2_pneumocytes
muc3840:muc3840:ATGCTGAGTGTC 0 Type_2_pneumocytes
muc3840:muc3840:GGAGTAGTACAA 0 Type_2_pneumocytes
muc3840:muc3840:ACTATGAACCTA 0 Type_2_pneumocytes
muc3840:muc3840:TGGCAACTGATC 0 Type_2_pneumocytes
muc3840:muc3840:GCAATGACAATC 0 Type_2_pneumocytes
muc3840:muc3840:AATACGAGCCGA 0 Alveolar_macrophage
muc3840:muc3840:GATATAAAGTTT 0 Type_2_pneumocytes
muc3840:muc3840:AATATCGTAAAT 0 Type_2_pneumocytes
muc3840:muc3840:CGATCCCTCCAC 0 Alveolar_macrophage
muc3840:muc3840:CAAGTCGTGAAG 0 Type_2_pneumocytes
muc3840:muc3840:CCGATCTGGAGA 0 Type_2_pneumocytes
muc3840:muc3840:TTACCAACCGTC 0 CD209+/Cd11b+_dendritic_cells
muc3840:muc3840:TATTCATGAATG 0 Type_2_pneumocytes
muc3840:muc3840:TGACTTGATCCG 0 Type_2_pneumocytes
muc3840:muc3840:GTTGCTGACTGC 0 Cd103+/Cd11b-_dendritic_cells
muc3840:muc3840:CTATAGCTTTCA 0 Type_2_pneumocytes
muc3840:muc3840:GTGACGTCACCC 0 Type_2_pneumocytes
muc3840:muc3840:ACCGCATCGACC 0 Club_cells
muc3840:muc3840:ATATCGCCACCA 0 Alveolar_macrophage
muc3840:muc3840:AATCGTCCCTAC 0 Type_2_pneumocytes
muc3840:muc3840:CCATTGCCGAAC 0 Capillary_endothelial_cells
muc3840:muc3840:TCAAAAGTTGTG 0 Type_2_pneumocytes
muc3840:muc3840:AGCCCCATGGTT 0 Type_2_pneumocytes
muc3840:muc3840:CCTGCTGGTACT 0 Alveolar_macrophage
muc3840:muc3840:GACGTTTCGTCT 0 Type_2_pneumocytes
muc3840:muc3840:TCCGTAGACTTC 0 Type_2_pneumocytes
muc3840:muc3840:AATCAACCCAGG 0 Alveolar_macrophage
muc3840:muc3840:CAGCGATGTGCA 0 Interstitial_macrophages
muc3840:muc3840:TATGTTTTTCGC 0 Type_2_pneumocytes
muc3840:muc3840:TACACTAAACTA 0 Type_2_pneumocytes
muc3840:muc3840:TATGCTTCGCTG 0 Mki67+_proliferating_cells
muc3840:muc3840:TGTAAAGAGAAT 0 Type_2_pneumocytes
muc3840:muc3840:ACAAATCTGGTA 0 Alveolar_macrophage
muc3840:muc3840:AACTGGCTGACC 0 Type_2_pneumocytes
muc3840:muc3840:ACCTTTTTAACC 0 Alveolar_macrophage
muc3840:muc3840:CCCCATGTTGCT 0 Type_2_pneumocytes
muc3840:muc3840:TCCGGACAAGTG 0 Type_2_pneumocytes
muc3840:muc3840:CTCCACGATACG 0 Ciliated_cells
muc3840:muc3840:TGTGCCGTAGTT 2.28030177939801 Alveolar_macrophage
muc3840:muc3840:GTTTTAACTTGG 0 Mki67+_proliferating_cells
muc3840:muc3840:TATGTTCATCTA 0 Type_2_pneumocytes
muc3840:muc3840:AATGTCTATGGC 0 Type_2_pneumocytes
muc3840:muc3840:GCCGGTTCGGTT 0 Mesothelial_cells
muc3840:muc3840:GGCGCGGATCGC 0 Cd103+/Cd11b-_dendritic_cells
muc3840:muc3840:AGATGTGAAACT 0 Alveolar_macrophage
muc3840:muc3840:GGCCAGCTTCGC 0 Alveolar_macrophage
muc3840:muc3840:AAGAGGCATGAT 0 Alveolar_macrophage
muc3840:muc3840:GAGTAGCCAAAT 0 Type_2_pneumocytes
muc3840:muc3840:TTACTGGAGTAC 0 Type_2_pneumocytes
muc3840:muc3840:AGTTGATGCTTT 0 Type_2_pneumocytes
muc3840:muc3840:CCGGTCGTTGCC 0 Type_2_pneumocytes
muc3840:muc3840:CGGTAGACCAAC 0 Alveolar_macrophage
muc3840:muc3840:ACCCGCCCCTCC 0 Mki67+_proliferating_cells
muc3840:muc3840:TTGCTACACATC 0 Club_cells
muc3840:muc3840:ACATACACGCTC 0 Type_2_pneumocytes
muc3840:muc3840:GAGTAGGCTCGT 0 Ciliated_cells
muc3840:muc3840:CTACGAATATGC 0 Alveolar_macrophage
muc3840:muc3840:TTACTTTTTCTA 0 Alveolar_macrophage
muc3840:muc3840:GAAACTGCGACT 0 Type_2_pneumocytes
muc3840:muc3840:GTGCTTGCAGCA 0 Capillary_endothelial_cells
muc3840:muc3840:ATAGGAGACACC 0 Ciliated_cells
muc3840:muc3840:TTAGAGAACTCG 0 Mki67+_proliferating_cells
muc3840:muc3840:CTAATGCGCTTG 0 Mki67+_proliferating_cells
muc3840:muc3840:CATGACAAGAGT 0 Type_2_pneumocytes
muc3840:muc3840:GTGGCCGCTCGA 0 Type_2_pneumocytes
muc3840:muc3840:TTACCAGAAAGT 0 Type_2_pneumocytes
muc3840:muc3840:GCAATGACAATT 0 Type_2_pneumocytes
muc3840:muc3840:TCGTAACAGAGC 0 Type_2_pneumocytes
muc3840:muc3840:GAACGCGGGACC 0 Alveolar_macrophage
muc3840:muc3840:GTGTTGGATTTA 0 Alveolar_macrophage
muc3840:muc3840:CTAGGAGCACCC 0 Alveolar_macrophage
muc3840:muc3840:TTGTGCGTTAAT 0 Type_2_pneumocytes
muc3840:muc3840:CTCGATGAATGG 0 Vcam1+_endothelial_cells
muc3840:muc3840:TCAAAGCTACGG 0 Alveolar_macrophage
muc3840:muc3840:TGCATTTACAAC 0 Type_2_pneumocytes
muc3840:muc3840:GTTCACGAAGCC 0 Mki67+_proliferating_cells
muc3840:muc3840:TTAGTGCGATCT 0 Alveolar_macrophage
muc3840:muc3840:TTCAATATGATG 0 Cd103+/Cd11b-_dendritic_cells
muc3840:muc3840:AGGCATCATACG 0 Type_2_pneumocytes
muc3840:muc3840:AGCATACGGATC 0 Type_2_pneumocytes
muc3840:muc3840:AGCTTGTCGAGT 0 classical_monocyte_(Ly6c2+)
muc3840:muc3840:TTACCGCCTCAG 0 Type_2_pneumocytes
muc3840:muc3840:GCAATGACAATA 0 Type_2_pneumocytes
muc3840:muc3840:GGACGGCTCCCG 0 Alveolar_macrophage
muc3840:muc3840:AGCCGGTGACTG 0 Alveolar_macrophage
muc3840:muc3840:CAGAACTGGCAC 0 Type_2_pneumocytes
muc3840:muc3840:GCTCACGATTTG 0 Ciliated_cells
muc3840:muc3840:TTGCCTGATGTT 0 Type_2_pneumocytes
muc3840:muc3840:ATACGGCGGCCT 0 Type_2_pneumocytes
muc3840:muc3840:GCGGGGTGACCT 2.01403684465442 Alveolar_macrophage
muc3840:muc3840:CAGCGCACTCCT 2.31245433874836 Alveolar_macrophage
muc3840:muc3840:ATTGTATGGTTA 0 Type_2_pneumocytes
muc3840:muc3840:CCGCGAAACCTT 0 Type_2_pneumocytes
muc3840:muc3840:CCCGTTATAGCC 0 Type_2_pneumocytes
muc3840:muc3840:GCCTATAGGACC 0 Cd103+/Cd11b-_dendritic_cells
muc3840:muc3840:GCCTCCCGTCTA 0 Type_2_pneumocytes
muc3840:muc3840:GAACCGCCCTTA 0 Type_2_pneumocytes
muc3840:muc3840:CCCAGGCAACCT 0 Type_2_pneumocytes
muc3840:muc3840:TGAGCGGTAGGG 0 Capillary_endothelial_cells
muc3840:muc3840:CGGGCCGACAGT 0 Type_2_pneumocytes
muc3840:muc3840:TAGCCGTAGTTC 0 Alveolar_macrophage
muc3840:muc3840:CCGACCCCAAGA 0 Alveolar_macrophage
muc3840:muc3840:GAGTTTCTATCA 0 Type_2_pneumocytes
muc3840:muc3840:AGAGACTGGAGA 0 Alveolar_macrophage
muc3840:muc3840:ATACTACCCCAA 0 Type_2_pneumocytes
muc3840:muc3840:GCCCAACCTTTG 0 Type_2_pneumocytes
muc3840:muc3840:CGCTACCAACCC 0 Interstitial_macrophages
muc3840:muc3840:GAGCGAGAAATC 0 Type_2_pneumocytes
muc3840:muc3840:AGCACCGGACCA 0 Type_2_pneumocytes
muc3840:muc3840:ACTGGTCGTACG 0 Type_2_pneumocytes
muc3840:muc3840:TCGTTCCTCGTC 0 Alveolar_macrophage
muc3840:muc3840:CAAGCTGAAATA 0 Type_2_pneumocytes
muc3840:muc3840:ATGGCATCGACC 0 Alveolar_macrophage
muc3840:muc3840:GGCTTGGTATAA 0 Type_2_pneumocytes
muc3840:muc3840:CTTATATGGTTG 0 Type_2_pneumocytes
muc3840:muc3840:CCCTTCGTGAGT 0 Type_2_pneumocytes
muc3840:muc3840:CTGTTGGCGCCG 0 Alveolar_macrophage
muc3840:muc3840:CAAACGCAATAT 0 Type_2_pneumocytes
muc3840:muc3840:AAACTGACGCGT 0 Type_2_pneumocytes
muc3840:muc3840:CAGGCTGATTCG 0 Type_2_pneumocytes
muc3840:muc3840:TGACCACTGTTG 0 Type_2_pneumocytes
muc3840:muc3840:CGGCTGTCTGTG 0 Type_2_pneumocytes
muc3840:muc3840:CTATCGGTATAA 0 Club_cells
muc3840:muc3840:TCGTCGCTATAC 0 Type_2_pneumocytes
muc3840:muc3840:TATGGCTGCGTC 0 Type_2_pneumocytes
muc3840:muc3840:CGTCCTGAATTC 0 Type_2_pneumocytes
muc3840:muc3840:TGATAGCAACCA 0 Type_2_pneumocytes
muc3840:muc3840:GATCGTTATATC 2.39698667742422 Ciliated_cells
muc3840:muc3840:TACGCTCGTATA 0 Cd103+/Cd11b-_dendritic_cells
muc3840:muc3840:GGCTGTATCAGG 0 Type_2_pneumocytes
muc3840:muc3840:GGGGATGGTTTG 0 Type_2_pneumocytes
muc3840:muc3840:CGTGCTTTTACC 0 Type_2_pneumocytes
muc3840:muc3840:ACAGTCGCGCAA 0 Interstitial_Fibroblast
muc3840:muc3840:GTCGTTCCTTTT 0 CD209+/Cd11b+_dendritic_cells
muc3840:muc3840:GACCGTACACCC 0 Type_2_pneumocytes
muc3840:muc3840:TGGAGAGATCGA 0 Type_2_pneumocytes
muc3840:muc3840:TGTGTTCTTAAG 0 Ciliated_cells
muc3840:muc3840:TGTTATAAGTAA 0 Alveolar_macrophage
muc3840:muc3840:GACGTTGCGGTA 0 Type_2_pneumocytes
muc3840:muc3840:ACTACCTTGCCG 0 Type_2_pneumocytes
muc3840:muc3840:GTAGGCTAACAG 0 Type_2_pneumocytes
muc3840:muc3840:CGACGTGCTCTC 0 Interstitial_macrophages
muc3840:muc3840:GCATGCTATGTG 0 Alveolar_macrophage
muc3840:muc3840:GGAGATTCGTCC 0 Type_2_pneumocytes
muc3840:muc3840:GGACCCTAACAT 0 Cd103+/Cd11b-_dendritic_cells
muc3840:muc3840:CGATGGTTGCCG 0 Type_2_pneumocytes
muc3840:muc3840:TAGATTTCATAC 0 Interstitial_Fibroblast
muc3840:muc3840:GCCGCATGATCA 0 Vcam1+_endothelial_cells
muc3840:muc3840:AGAGGGGTTCGC 0 Vcam1+_endothelial_cells
muc3840:muc3840:TATTTGTGCTTC 0 Type_2_pneumocytes
muc3840:muc3840:TCTCGTGGTTCA 0 Alveolar_macrophage
muc3840:muc3840:CCCCGCTATACT 0 Alveolar_macrophage
muc3840:muc3840:TGTCCCTCCCGT 0 Type_2_pneumocytes
muc3840:muc3840:CACTGAGATAGA 0 Type_2_pneumocytes
muc3840:muc3840:ACTCACCCTTTA 0 Type_2_pneumocytes
muc3840:muc3840:TAAGTACACGTT 0 Ccl17+/Cd103-/Cd11b-_dendritic_cells
muc3840:muc3840:GGCTGTGATGTT 0 Capillary_endothelial_cells
muc3840:muc3840:CGACTACTAGAT 0 Alveolar_macrophage
muc3840:muc3840:GAATCGCTTCTC 0 Alveolar_macrophage
muc3840:muc3840:ATGCAGAGACTG 0 Alveolar_macrophage
muc3840:muc3840:TCGCCTGCCACC 0 Type_2_pneumocytes
muc3840:muc3840:TCCGTCTCTCCG 0 Type_2_pneumocytes
muc3840:muc3840:TGGAGACCTGGC 0 Type_2_pneumocytes
muc3840:muc3840:ATCCACTCACCA 0 Alveolar_macrophage
muc3840:muc3840:ATTATCAGCTTT 0 Type_2_pneumocytes
muc3840:muc3840:TGGCCCATTGAG 0 Type_2_pneumocytes
muc3840:muc3840:CATATAATGGTC 0 Mki67+_proliferating_cells
muc3840:muc3840:CTATCGGTATAT 0 Club_cells
muc3840:muc3840:CCTTAATATATG 0 Type_2_pneumocytes
muc3840:muc3840:GAGATTGGACAG 0 Alveolar_macrophage
muc3840:muc3840:GTGTAATAACAG 0 Ciliated_cells
muc3840:muc3840:CAGGAACGTCAA 0 Type_2_pneumocytes
muc3840:muc3840:TATAATAGGTGC 0 Type_2_pneumocytes
muc3840:muc3840:TGTCCACGAAAC 0 Alveolar_macrophage
muc3840:muc3840:GCATGAAGTTGG 0 Alveolar_macrophage
muc3840:muc3840:CTGAACTTTGTA 0 Type_2_pneumocytes
muc3840:muc3840:AATGTATTACTT 0 Type_2_pneumocytes
muc3840:muc3840:ATCATTTAATGA 0 Type_2_pneumocytes
muc3840:muc3840:ATCAGACGCTAT 0 Type_2_pneumocytes
muc3840:muc3840:AGCAGCGATGGC 0 vascular_endothelial_cells
muc3840:muc3840:CCAAATGTGAGC 0 Type_2_pneumocytes
muc3840:muc3840:AAGAGGATGGTA 0 Alveolar_macrophage
muc3840:muc3840:GGATCTCCGAGG 0 Type_2_pneumocytes
muc3840:muc3840:TTAGCATATCTA 0 Type_2_pneumocytes
muc3840:muc3840:TTGGTAGAAGTT 0 Type_2_pneumocytes
muc3840:muc3840:TCAAAGGGGTGT 0 Type_2_pneumocytes
muc3840:muc3840:CACCGTCACAGC 0 Interstitial_Fibroblast
muc3840:muc3840:TCTGCGGACGGA 0 Type_2_pneumocytes
muc3840:muc3840:GAAATTAGTCGT 0 Type_2_pneumocytes
muc3840:muc3840:CCCTCCCTCGAC 0 CD8+_T_cells
muc3840:muc3840:AAATTTCTGTAT 0 Type_2_pneumocytes
muc3840:muc3840:GTAAAAATCAAC 0 Type_2_pneumocytes
muc3840:muc3840:GGGAATTCATGA 0 Type_2_pneumocytes
muc3840:muc3840:CATGCACGGTTC 0 Ciliated_cells
muc3840:muc3840:GGCGAGGGGTAT 0 Plasma_cells
muc3840:muc3840:TACCAAGCGTCC 0 Interstitial_macrophages
muc3840:muc3840:TTTTGAATAAAT 0 Type_2_pneumocytes
muc3840:muc3840:ATCCGACAATTG 0 B_cells
muc3840:muc3840:GTGCTGCTGAGT 0 Type_2_pneumocytes
muc3840:muc3840:TGCGACTTCGCG 0 Alveolar_macrophage
muc3840:muc3840:TTCATACTGATG 0 CD209+/Cd11b+_dendritic_cells
muc3840:muc3840:TAGATTGGTCTA 0 Alveolar_macrophage
muc3840:muc3840:TCGAAGGCAATA 0 Alveolar_macrophage
muc3840:muc3840:GCCGTAAAGCAT 0 Type_2_pneumocytes
muc3840:muc3840:CTGAGGCAAAGC 0 Type_2_pneumocytes
muc3840:muc3840:TAGATCTGGATG 0 Type_2_pneumocytes
muc3840:muc3840:TCAACCCAGGCA 0 Type_2_pneumocytes
muc3840:muc3840:GGGGTATACGGA 0 Type_2_pneumocytes
muc3840:muc3840:CCGTCTATACAG 0 Type_2_pneumocytes
muc3840:muc3840:ATACACCGAATA 0 Capillary_endothelial_cells
muc3840:muc3840:GTGGCAATGTCG 0 Alveolar_macrophage
muc3840:muc3840:GGTCGGCCCACT 0 Type_2_pneumocytes
muc3840:muc3840:GACGGCCGAGGG 0 Type_2_pneumocytes
muc3840:muc3840:TCGTTGCATCTG 0 CD209+/Cd11b+_dendritic_cells
muc3840:muc3840:ACATTGAGACGC 0 Type_2_pneumocytes
muc3840:muc3840:AGCGCGGTCCAG 0 Type_2_pneumocytes
muc3840:muc3840:CTATCGGTATAG 0 Club_cells
muc3840:muc3840:TAACGTATTTGA 0 Ciliated_cells
muc3840:muc3840:CCTTGCACACCG 0 Alveolar_macrophage
muc3840:muc3840:AACGGTAGCCTA 0 Type_2_pneumocytes
muc3840:muc3840:CACCCAAACCGC 0 non-classical_monocyte_(Ly6c2-)
muc3840:muc3840:ATCCAAGAAACA 0 Capillary_endothelial_cells
muc3840:muc3840:GGGACTCCTTGA 0 Type_2_pneumocytes
muc3840:muc3840:TTCTATGGTACT 0 Capillary_endothelial_cells
muc3840:muc3840:CTCGATAGATCC 0 Type_2_pneumocytes
muc3841:muc3841:TCCGATAGCCGA 0 Club_cells
muc3841:muc3841:ATGTATTCAGGA 0 Club_cells
muc3841:muc3841:GACAGAGAGGCC 0 Club_cells
muc3841:muc3841:GGGCATATTGAC 0 Club_cells
muc3841:muc3841:GCGGCTCTGTGC 0 Ciliated_cells
muc3841:muc3841:GTTTTTGGCATT 0 Ciliated_cells
muc3841:muc3841:ACCCGCTTCGCT 1.22034156529284 Club_cells
muc3841:muc3841:CTAATGTAATCG 0 Club_cells
muc3841:muc3841:GTTTTTGGCATA 0 Ciliated_cells
muc3841:muc3841:CGCGAAGGACTG 0 Club_cells
muc3841:muc3841:TCAGCAACATGG 0 Club_cells
muc3841:muc3841:GTTTTTGGCATC 0 Ciliated_cells
muc3841:muc3841:CGCGAAGGACTT 0 Club_cells
muc3841:muc3841:GTTTTTGGCATG 0 Ciliated_cells
muc3841:muc3841:CGCGAAGGACTA 0 Club_cells
muc3841:muc3841:GTCTATGGTAAT 0 Club_cells
muc3841:muc3841:CAGGTGAGATCT 0 Club_cells
muc3841:muc3841:TGTTAACTGGTA 0 Club_cells
muc3841:muc3841:CGCGAAGGACTC 0 Club_cells
muc3841:muc3841:CCTGATGAGGTT 0 Ciliated_cells
muc3841:muc3841:CTCGGTCGATGA 0 Club_cells
muc3841:muc3841:CACTCCCGTCCG 0 Ciliated_cells
muc3841:muc3841:GATTCTCGAAGC 0 Ciliated_cells
muc3841:muc3841:TCTGAGCGTTTG 0 Ciliated_cells
muc3841:muc3841:CCCATTCCACAT 0 Type_2_pneumocytes
muc3841:muc3841:CAGCATGCAAAT 0 Goblet_cells
muc3841:muc3841:CCAGTATTTCGT 0 Club_cells
muc3841:muc3841:AGACGCGCCCCT 0 Club_cells
muc3841:muc3841:GTCTATGGTAAC 0 Club_cells
muc3841:muc3841:GTCTATGGTAAA 0 Club_cells
muc3841:muc3841:GGATGAGGGACG 0 Club_cells
muc3841:muc3841:GTCAGAACTGCT 0 Club_cells
muc3841:muc3841:CGAAGGGAAGTT 0 Club_cells
muc3841:muc3841:TACAACCTATTT 0 Smooth_muscle_cells
muc3841:muc3841:GTCTATGGTAAG 0 Club_cells
muc3841:muc3841:TACCGTATGACC 0 Goblet_cells
muc3841:muc3841:CACAACAGTTCC 0 Ciliated_cells
muc3841:muc3841:AAGGGCGATGTC 0 Club_cells
muc3841:muc3841:AATACACGAACT 0 Type_2_pneumocytes
muc3841:muc3841:TTAATGGCTAAT 0 Club_cells
muc3841:muc3841:CAAAACACACAC 0 Type_2_pneumocytes
muc3841:muc3841:CGGCATTTAGTC 0 Alveolar_macrophage
muc3841:muc3841:CACGGGCTTTGG 0 Club_cells
muc3841:muc3841:AATAATCTCCCG 0 Type_2_pneumocytes
muc3841:muc3841:ACATAGGAATGA 0 Alveolar_macrophage
muc3841:muc3841:ACGCTATGATTT 0 Goblet_cells
muc3841:muc3841:AAGCCTATCATG 0 Ciliated_cells
muc3841:muc3841:AATATATCTACC 0 Mesothelial_cells
muc3841:muc3841:AGGAATACATCA 0 Club_cells
muc3841:muc3841:GAGATGCGACCC 0 Type_2_pneumocytes
muc3841:muc3841:AGAGCGGTCAAG 0 Club_cells
muc3841:muc3841:CACGGGCTTTGA 0 Club_cells
muc3841:muc3841:AGAACTGCGTTA 0 Goblet_cells
muc3841:muc3841:ACGCTATGATTG 0 Goblet_cells
muc3841:muc3841:TGAACGACCCCT 0 Type_2_pneumocytes
muc3841:muc3841:TCGATCTTGGAC 0 Type_2_pneumocytes
muc3841:muc3841:GAGTCGCCTACG 0 Type_2_pneumocytes
muc3841:muc3841:ACGCTATGATTA 0 Goblet_cells
muc3841:muc3841:ACGCTATGATTC 0 Goblet_cells
muc3841:muc3841:CACGGGCTTTGC 0 Club_cells
muc3841:muc3841:GGACTTTCTGAC 0 Neutrophils
muc3841:muc3841:ACCCTAGTGCCC 0 Type_2_pneumocytes
muc3841:muc3841:CCCAGAGGGTTG 0 lymphatic_endothelial_cells
muc3841:muc3841:CACGGGCTTTGT 0 Club_cells
muc3841:muc3841:CGAATGGGTGCT 0 Club_cells
muc3841:muc3841:GTGGCCATTCAT 0 Club_cells
muc3841:muc3841:CCCGCCACTCGT 0 Type_2_pneumocytes
muc3841:muc3841:GGCCGTGTCTGC 0 Type_2_pneumocytes
muc3841:muc3841:TGTCCTAAGGCT 0 Ciliated_cells
muc3841:muc3841:CTCAACCAGCCC 0 Type_2_pneumocytes
muc3841:muc3841:GTGGCCATTCAA 0 Club_cells
muc3841:muc3841:GAACCGGTGACA 0 Type_2_pneumocytes
muc3841:muc3841:ATCGGCTCATCT 0 Ciliated_cells
muc3841:muc3841:TCTCTCTCGAGT 0 Type_2_pneumocytes
muc3841:muc3841:CGGTTTGTGGAA 0 Type1_pneumocytes
muc3841:muc3841:ATGGGTGTCTTA 0 Type_2_pneumocytes
muc3841:muc3841:GTGTACTCAAAG 0 Type_2_pneumocytes
muc3841:muc3841:CGGAATGGCGAC 0 Ciliated_cells
muc3841:muc3841:CCCCTATGGACA 0 Type_2_pneumocytes
muc3841:muc3841:TAATAGGTGAAG 0 Type_2_pneumocytes
muc3841:muc3841:ATTCAACGCCAT 0 Type_2_pneumocytes
muc3841:muc3841:CGAATGGGTGCA 0 Club_cells
muc3841:muc3841:GCGGCTGATAGA 0 Goblet_cells
muc3841:muc3841:GTCCAGGCCATT 0 Type_2_pneumocytes
muc3841:muc3841:TGTTGGTAAATT 0 Ciliated_cells
muc3841:muc3841:CCTTGACTTCCG 0 Club_cells
muc3841:muc3841:CGAATGGGTGCG 0 Club_cells
muc3841:muc3841:ATATTGTCACGG 0 Type_2_pneumocytes
muc3841:muc3841:GTGAAACTATCG 0 Mesothelial_cells
muc3841:muc3841:CGAATGGGTGCC 0 Club_cells
muc3841:muc3841:CGTAGTGAGCAA 0 Type_2_pneumocytes
muc3841:muc3841:GCACCTCGAGTA 0 Type_2_pneumocytes
muc3841:muc3841:AGAGAAGGTCAG 0 Type_2_pneumocytes
muc3841:muc3841:AGGAGTCTTCTC 0 Type_2_pneumocytes
muc3841:muc3841:TCCGTAAATATT 0 Mesothelial_cells
muc3841:muc3841:AGAATATAATGT 0 Type_2_pneumocytes
muc3841:muc3841:ATGGGTACTTCA 0 Ciliated_cells
muc3841:muc3841:ACTCCCGAGGAG 0 Natural_Killer_cells
muc3841:muc3841:GTTTCGTGTCCT 0 Type_2_pneumocytes
muc3841:muc3841:GCACGAGGCACC 0 Mesothelial_cells
muc3841:muc3841:TTCAGAAGATCG 0 Interstitial_macrophages
muc3841:muc3841:TCTGATGTTATT 0 Club_cells
muc3841:muc3841:GTGGCCATTCAC 0 Club_cells
muc3841:muc3841:GTGGCCATTCAG 0 Club_cells
muc3841:muc3841:CATACTGTTTTG 0 Club_cells
muc3841:muc3841:CACCAACAGCGC 0 Ciliated_cells
muc3841:muc3841:CGCGTGCTTTTG 0 Club_cells
muc3841:muc3841:CGCGAGAAGCGG 0 Type_2_pneumocytes
muc3841:muc3841:GTGCACCGCCTT 0 Type_2_pneumocytes
muc3841:muc3841:ATGAGTCAGAGT 0 Plasma_cells
muc3841:muc3841:AGAATGGCTGCC 0 Type_2_pneumocytes
muc3841:muc3841:TCGTGGTCATTC 0 Type_2_pneumocytes
muc3841:muc3841:TCAGTTTGCAAA 0 Club_cells
muc3841:muc3841:CAACTATTCGGC 0 Alveolar_macrophage
muc3841:muc3841:ACCGACCGTCAG 0 Type_2_pneumocytes
muc3841:muc3841:CAATAACCGTTG 0 Club_cells
muc3841:muc3841:TGCTGTTAGTGA 0 Type_2_pneumocytes
muc3841:muc3841:TGCCTGTGGGCT 0 Mki67+_proliferating_cells
muc3841:muc3841:AACGCCTTCCAG 0 Type_2_pneumocytes
muc3841:muc3841:GCATATTGCCGA 0 Type_2_pneumocytes
muc3841:muc3841:CTGCATCGTAAG 0 vascular_endothelial_cells
muc3841:muc3841:CTTCGCGCAACT 0 Ciliated_cells
muc3841:muc3841:CCGCCCGCCCAC 0 Type_2_pneumocytes
muc3841:muc3841:GGCCGTTGGTAA 0 Type_2_pneumocytes
muc3841:muc3841:CCTGTCGCGCGA 0 vascular_endothelial_cells
muc3841:muc3841:GGCAACATACTG 0 Club_cells
muc3841:muc3841:AGCGAAAACCTG 0 Goblet_cells
muc3841:muc3841:GCGATGACCCTT 0 Type_2_pneumocytes
muc3841:muc3841:TTTGACCCGCGC 0 Club_cells
muc3841:muc3841:CCAAATTTAAGG 0 Type_2_pneumocytes
muc3841:muc3841:CTGTCATTCAGT 0 Mesothelial_cells
muc3841:muc3841:GACGTGAGCTGT 0 Type_2_pneumocytes
muc3841:muc3841:AGTTGCATACAG 0 Type_2_pneumocytes
muc3841:muc3841:TCCTCATCGATC 0 Club_cells
muc3841:muc3841:ACGAGGGTTCGC 0 Type_2_pneumocytes
muc3841:muc3841:GTGCCGTCGTGG 0 Club_cells
muc3841:muc3841:TTCGTGATGGGT 0 Club_cells
muc3841:muc3841:GGCAGCCCATAT 0 Alveolar_macrophage
muc3841:muc3841:GCGGATGATACT 0 Cd103+/Cd11b-_dendritic_cells
muc3841:muc3841:GTTGTGAAGGTT 0 Type_2_pneumocytes
muc3841:muc3841:AGACAGCAATTC 0 Type_2_pneumocytes
muc3841:muc3841:GTACCTTGTACG 0 Type_2_pneumocytes
muc3841:muc3841:GCGAAGGACTCG 0 Type_2_pneumocytes
muc3841:muc3841:TCCCCCCGTTAC 0 Type_2_pneumocytes
muc3841:muc3841:ATGGGTTTCCCT 0 Club_cells
muc3841:muc3841:TCCGAATCAGAC 0 Interstitial_macrophages
muc3841:muc3841:ATGCACAAGGTT 0 Type_2_pneumocytes
muc3841:muc3841:TCCAGCGCATCT 0 Ccl17+/Cd103-/Cd11b-_dendritic_cells
muc3841:muc3841:GTTTGTTCCCGC 0 Ciliated_cells
muc3841:muc3841:GCAATCCGATCG 0 Type_2_pneumocytes
muc3841:muc3841:GTTCTCCTTTGC 0 Type_2_pneumocytes
muc3841:muc3841:TCGATACCTGGA 0 Club_cells
muc3841:muc3841:CGTCCCTATGAC 0 Type_2_pneumocytes
muc3841:muc3841:AGCGATTCCGAA 0 Type_2_pneumocytes
muc3841:muc3841:TTCGGATGGGTT 0 Club_cells
muc3841:muc3841:GTGCTTTAAGAC 0 Ciliated_cells
muc3841:muc3841:GGGGTATAGCCG 0 Mki67+_proliferating_cells
muc3841:muc3841:TCCCATTGTATC 0 Ciliated_cells
muc3841:muc3841:CCCCCATCCCCG 0 Club_cells
muc3841:muc3841:GGAAAGCGTCAG 0 Goblet_cells
muc3841:muc3841:TGCTAGCCAGAT 0 Type_2_pneumocytes
muc3841:muc3841:TTCTAAGCTACA 0 Vcam1+_endothelial_cells
muc3841:muc3841:GCCATGTTTCAT 0 Ciliated_cells
muc3841:muc3841:GCCAGCTACACC 0 Cd103+/Cd11b-_dendritic_cells
muc3841:muc3841:GGGGCTGTTTGT 0 Type_2_pneumocytes
muc3841:muc3841:AATGTTGAGATA 0 Type_2_pneumocytes
muc3841:muc3841:ATGCTGTATTTA 0 Ciliated_cells
muc3841:muc3841:GGAAAGCGTCAA 0 Goblet_cells
muc3841:muc3841:CCACTGCAGGTG 0 Club_cells
muc3841:muc3841:AGCACATGGATA 0 Club_cells
muc3841:muc3841:TCCACTCATGCA 0 Alveolar_macrophage
muc3841:muc3841:GCCTGCATAGTC 0 Alveolar_macrophage
muc3841:muc3841:GAGCGCTCCCGC 0 Type_2_pneumocytes
muc3841:muc3841:ATTCTTCCCCTG 0 Type_2_pneumocytes
muc3841:muc3841:GCCGATAAAACA 0 Ciliated_cells
muc3841:muc3841:CTTGTCTTAGTG 0 Type_2_pneumocytes
muc3841:muc3841:TTCCCAGGCCCA 0 Alveolar_macrophage
muc3841:muc3841:CGCAAGACTTGA 0 Vcam1+_endothelial_cells
muc3841:muc3841:ATAAATAGCACA 0 Type_2_pneumocytes
muc3841:muc3841:CAGCATCAGCCT 0 Club_cells
muc3841:muc3841:TATAGCACTGGA 0 Goblet_cells
muc3841:muc3841:TCCTTGGTCCAC 0 Mki67+_proliferating_cells
muc3841:muc3841:ATCCGAAGGTTT 0 Type_2_pneumocytes
muc3841:muc3841:GCTAACAATCGA 0 Club_cells
muc3841:muc3841:TGCCAAGCTCAG 0 Type_2_pneumocytes
muc3841:muc3841:TCTTTCTATCGG 0 Type_2_pneumocytes
muc3841:muc3841:TGTTGGTAATGT 0 Club_cells
muc3841:muc3841:AACAGTCGGGGG 0 Club_cells
muc3841:muc3841:GAGCCTGGGCTG 0 Type_2_pneumocytes
muc3841:muc3841:GCAAGCATTACG 0 Club_cells
muc3841:muc3841:TGTGTGTTATGG 0 Vcam1+_endothelial_cells
muc3841:muc3841:TTTTTTGCGACC 0 Goblet_cells
muc3841:muc3841:GGTCTCTAACTT 0 Type_2_pneumocytes
muc3841:muc3841:ATTTACGTCAGT 0 Type_2_pneumocytes
muc3841:muc3841:CTGATAGCTTCG 0 Goblet_cells
muc3841:muc3841:TACAATGGACTA 0 Type_2_pneumocytes
muc3841:muc3841:GCGGACGGAGGT 0 Type_2_pneumocytes
muc3841:muc3841:AACAGTCGGGGA 0 Club_cells
muc3841:muc3841:ATGGGTTTCCCC 0 Club_cells
muc3841:muc3841:TTCGGATGGGTA 0 Club_cells
muc3841:muc3841:ATGGGTTTCCCA 0 Club_cells
muc3841:muc3841:CGTCTGTCTGGC 0 Alveolar_macrophage
muc3841:muc3841:TTAGCTATATTG 0 Club_cells
muc3841:muc3841:GCTCTAACTGCG 0 Type_2_pneumocytes
muc3841:muc3841:CCAAGATTAAAG 0 Ciliated_cells
[truncated: 12,317 more rows]

## Sheet: Fig2a
Elastance			Compliance
WT FVB	Mcoln3tm1.2Hels		WT FVB	Mcoln3tm1.2Hels
27.78	21.4951		0.0360597	0.0465631
23.7999	17.4333		0.0420948	0.0573891
28.7307	19.5744		0.034848	0.0511805
23.2304	21.1414		0.0431007	0.0473835
21.8208	23.003		0.0458436	0.0436156
27.3845	20.1098		0.0366101	0.0498045
21.7853	21.2562		0.0459314	0.047049
20.6435	16.753		0.04846	0.059749
19.9468	19.217		0.050141	0.052046
18.7008	17.6878		0.053484	0.056588
22.771	18.1544		0.043917	0.055114
19.9388	18.7678		0.050158	0.053287
19.5174	17.9912		0.051239	0.055598
20.0491	21.2562		0.049898	0.047049
20.2419			0.049441
21.4525			0.046648
20.3993			0.049036

## Sheet: Fig2b
Elastance			Compliance
WT BL6	Mcoln3tm1.1Jga		WT BL6	Mcoln3tm1.1Jga
22.1215	19.9236		0.045225	0.050203
24.3843	23.1973		0.041012	0.043125
22.016	23.2461		0.045425	0.043019
28.2326	21.4879		0.035425	0.046542
27.0709	22.4117		0.036953	0.044651
24.6429	21.3827		0.040582	0.046771
22.2931	24.0368		0.044859	0.041604
21.8599	21.6756		0.045783	0.046147
21.546	21.5348		0.046425	0.046439
26.4568	21.9258		0.037811	0.04561
23.6132	24.2782		0.042361	0.041194
27.3679	24.4581		0.036551	0.040893
22.5156	22.0027		0.044414	0.04545
	21.1541			0.047289

## Sheet: Fig2c
PBS									Elastase 20U/kg
Elastance
BL6 WT	28.987	23.3384	25.655	26.3271	27.0779	32.9387	26.2713		15.9323	15.8066	16.8089	14.0992	20.2703	21.7252	19.3372	18.4814
Mcoln3tm1.1Jga	23.0574	24.8004	23.7878	18.3707	18.9338	22.8606			13.2309	12.6145	12.8592	13.7271	13.8104	13.372	14.5424	14.6256
Compliance
BL6 WT	0.034499	0.042849	0.03898	0.037995	0.036932	0.030373	0.038076		0.06277	0.063319	0.059494	0.070952	0.049335	0.04604	0.05174	0.054131
Mcoln3tm1.1Jga	0.043375	0.040327	0.042043	0.054437	0.052825	0.043747			0.075602	0.079336	0.077768	0.072849	0.072419	0.074798	0.068781	0.068384
Tissue elasticity
BL6 WT	28.9229	24.8223	26.1924	28.6378	30.2585	34.8008	27.9427		13.3591	13.6081	13.9809	10.2828	16.0971	18.7162	17.3067	16.6258
Mcoln3tm1.1Jga	22.9539	22.4092	23.6198	18.3935	18.4613	23.9768			10.3544	10.3564	11.8567	11.8259	11.3104	11.1762	11.1387	13.1479
Inspiratory capacity
BL6 WT	0.687166	0.813017	0.726093	0.743863	0.749091	0.630889	0.716244		0.891685	0.870993	0.867755	0.95932	0.730585	0.663599	0.811316	0.775576
Mcoln3tm1.1Jga	0.778914	0.746951	0.772079	0.856888	0.838947	0.744269			1.03286	1.14427	1.20988	0.861173	1.03022	1.02434	0.934769	0.98101
Total lung capacity
BL6 WT	0.718219	0.81444	0.749085	0.764345	0.787478	0.658672	0.73852		0.85608	0.812489	0.816166	0.867012	0.694658	0.643107	0.794143	0.742141
Mcoln3tm1.1Jga	0.775313	0.76118	0.782571	0.846419	0.821233	0.750703			0.963549	1.0704	1.1503	0.810707	0.976621	0.95478	0.860779	0.932324
Static compliace
BL6 WT	0.059599	0.077745	0.068801	0.069319	0.0688	0.056004	0.068005		0.080696	0.076337	0.077277	0.080834	0.061439	0.05881	0.070759	0.072506
Mcoln3tm1.1Jga	0.071078	0.069614	0.074374	0.080656	0.079206	0.07114			0.08932	0.104208	0.118052	0.08791	0.094258	0.094798	0.083314	0.097127

## Sheet: Fig2d
PBS, BL6 WT			PBS, Mcoln3tm1.1Jga			Elastase, BL6 WT			Elastase, Mcoln3tm1.1Jga
Pressure (cmH2O)	Volume [ml]		Pressure (cmH2O)	Volume [ml]		Pressure (cmH2O)	Volume [ml]		Pressure (cmH2O)	Volume [ml]
2.93441	7.99864e-05		2.94725	0.000116461		3.25385	-0.00157184		3.39063	-0.0029989
6.94226	0.148317		6.96618	0.191687		6.95304	0.215487		6.92542	0.257324
10.9091	0.331225		10.9402	0.411486		10.9698	0.414941		10.9848	0.515926
14.836	0.493691		14.8881	0.560573		14.8285	0.538112		14.8986	0.67551
18.6558	0.578769		18.6933	0.637462		18.6722	0.619298		18.7096	0.777976
22.5143	0.634419		22.4929	0.69447		22.4619	0.682674		22.5277	0.855511
26.3497	0.680336		26.3385	0.742289		26.3507	0.737019		26.3679	0.921103
30.1645	0.722292		30.1504	0.786444		30.1857	0.787585		30.1972	0.982333
26.2378	0.704247		26.2322	0.765062		26.2183	0.765012		26.2812	0.952783
22.3015	0.680035		22.3003	0.737798		22.3005	0.7337		22.2885	0.911871
18.4066	0.647421		18.3846	0.703365		18.3867	0.693516		18.3659	0.859497
14.4537	0.594153		14.4589	0.65321		14.4322	0.638895		14.4446	0.789225
10.5727	0.472927		10.5621	0.552565		10.543	0.551017		10.5473	0.677675
6.63333	0.271741		6.6627	0.336375		6.69208	0.374911		6.68045	0.457693

## Sheet: Fig2f
PBS, BL6 WT	PBS, Mcoln3tm1.1Jga	Elastase, BL6 WT	Elastase, Mcoln3tm1.1Jga
16.42	32.49	55.48	62.49
24.82	31.18	51.68	59.48
28.08	39.64	44.95	79.79
22.42	27.53	39.86	70.19
20.83	30.87	48.21	66.11
23.71	29.11	42.08	69.82
23.11		41.82	62.35
		52.3	56.72

## Sheet: Fig3b
SN2	SN2	SN2	ML3-SA1	ML3-SA1	ML3-SA1	ML-SA1	ML-SA1	ML-SA1
mTRPML1	mTRPML2	mTRPML3	mTRPML1	mTRPML2	mTRPML3	mTRPML1	mTRPML2	mTRPML3
0.0363825	-0.0254416	1.40941	0.062108	-0.00700292	1.26402	1.16536	0.147148	1.81677
0.144366	-0.027698	2.17905	0.0157017	-0.032685	1.898	2.25161	0.25174	1.53789
0.459197	-0.00896993	1.52119	0.0628867	-0.0188789	1.59924	1.64468	0.0905538	2.3578
0.106126	0.0396208	0.525061	0.0166809	-0.0234682	1.59935	0.848773	0.114685	2.03706
0.238634	-0.031603	1.01979	0.00243983	-0.0189271	1.68648	1.55412	0.038536	2.25211
0.266955	-0.0186631	0.663404	-0.0125534	-0.00619661	0.880363	0.842459	0.080617	1.89063
0.744771	-0.0136108	0.620083	-0.00387132	0.0140771	0.814916	1.303	0.0855201	1.28359
0.178423	-0.0267496	1.57418	0.00931465	0.0180144	0.367377	0.612026	-0.0162223	0.799269
0.658573	-0.0103786	0.747273	0.0361683	0.00220047	1.12059	1.19429	0.0640078	0.963748
0.254797	-0.00560266	1.36799	0.0430621	-0.00679945	0.934779	0.855488	0.113985	1.54188
0.363763	-0.0152475	1.59915	0.21406	0.0197883	0.718406	1.68743	0.207788
0.11982	-0.0190095	0.25686	0.0506606	0.00652607	0.932495	1.70168	0.188533
0.149349	0.00600209	0.275455	0.0177698	-0.0432613	0.991291	1.00041	0.0430079
0.228532	-0.0062243	0.0897255	0.105759	-0.00188803	0.453519	0.941519	0.0663219
0.382126	-0.000732137	0.172614	0.0656165	0.00334307	1.94786	1.94113	0.0521898
0.208	-0.0569521	0.183163	-0.00390438	-0.0277469	1.2543	1.39683	0.0384444
0.239	-0.00500685	0.283449	0.147532	-0.0422903	2.06936	0.962449	0.0776157
	-0.00493425	0.607523	-0.0183042	-0.000115382	1.52373	1.59178	0.0732184
	0.0153105	0.565454	0.0119369	0.00183771	1.04209	0.791226	0.107504
	0.0124875	0.499296	0.0316785	-0.0284824	1.29105		0.149019
	0.091052	1.02956	0.111887	-0.0321404	0.925652		0.0895261
	0.0045881	1.03695	0.158459	-0.0306939	1.22217		0.106258
	0.0398933	0.540987	0.0988214	-0.0387323	0.681769		0.126133
	-0.00208728	0.591514		-0.0217162	1.02263		0.181391
	-0.00414558	1.7331		-0.03423	1.31897		0.0791245
	0.000470839	0.898072		-0.01984	1.60608		0.0664948
	-0.0055647	0.622054		-0.00569824	0.810047		0.150502
	-0.00988209	0.963417		-0.0179723	1.62438		0.162917
	-0.00192034	1.34362		-0.00177962	1.26667		0.146633
	-0.00944283	1.69283		-0.0209553	0.243941		0.0780112
	-0.0126218	1.95733		-0.0318666	0.807961		0.0185347
	-0.0128975	1.90594		-2.6656e-05	1.17357		-0.00481514
	-0.0134925	1.3135		-0.00639972	-0.0047673		0.0514905
	-0.00328297	1.64337		-0.00867273	0.110412		0.127073
	-0.000324757	1.01133		-0.0172622	0.229632		0.101747
	0.00257242	1.81994		-0.0213517	0.223989		0.124498
	-0.0012738	1.16426		-0.00817946	0.0401416		0.307174
	0.00245915	1.71137		-0.00559747	0.19901		0.42512
	0.00882335	1.33453			0.33314		0.0348988
	0.00357482	0.894612			0.598844		0.0790392
	0.0104632	1.66832			0.720776		0.256269
	0.000917636	0.702097			0.442427		0.183359
	0.0203691	0.709062			1.12063		0.138112
		1.25461			0.84051		0.0799336
		1.38851			0.838017		0.208488
		0.156814			0.254511		0.263062
		0.0429277			0.494297		0.197947
		0.0417315			0.261864		0.14385
		0.0387094			0.187832		0.126623
		0.29565			0.924963		0.368493
		0.138499			0.429187		0.107184
		1.36426			0.541152		0.92446
		0.368759			0.780138		0.630953
		0.0915057			0.51192		0.344696
		0.342045			0.647369		0.275775
		0.395915			1.68233		0.369799
		0.119039			1.96697		0.539824
		0.273093			1.04745		0.0268263
		0.740157			0.903595		0.0837538
		0.266208			0.579342		0.285389
		0.337306			0.966544		0.313766
		0.392358			0.739385
		0.534279			0.338438
		0.401103			0.957684
		0.426553			1.36165
		0.4276			0.462153
		0.485345			0.429406
		0.838541			0.202053
		1.27659			0.549656
		0.799599			0.447625
		2.33402			0.358324
		2.00402			0.0978424
		1.79538			0.190188
		2.25353			0.961397
		1.40703			0.588867
		0.476348			0.945682
		0.901737			0.729028
		1.3649			0.76907
		0.82543			0.365852
		0.890245			0.781822
		0.789958			0.244386
		1.26623			0.507178
		0.406273
		0.385686
		0.354997
		0.853584
		1.20752

[truncated: 61 more sheets: Fig3c, Fig3h, Fig3i, Fig3k, Fig4a, Fig4b, Fig4c, Fig4d, Fig4e, Fig4f, Fig4g, Fig4h, Fig4i, Fig4j, Fig4k, Fig4l, Fig4n, Fig5b, Fig5c, Fig5d …]
